# Supplementary material for: Computational analysis of protein–protein interactions of cancer drivers in renal cell carcinoma
Source: FEBS Open Bio. 2023 Nov 27;14(1):112–26. doi: 10.1002/2211-5463.13732 (PMC10761929; doi:10.1002/2211-5463.13732)
Supplement: Supplementary file 1 — Table S1. Top 1000 protein complexes predicted by AF‐contact, AF2Complex, and FoldDock. [file FEB4-14-112-s001.xlsx]

## Sheet: AF-contact
Supplemental Table S1 Tab 1: This table contains the protein complexes predicted by AF-contact with the best 1000 contact scores.
Protein1	UniProt_Accession1	Domain1	Domain_range1	Protein2	UniProt_Accession2	Domain2	Domain_range2	contact score	PDB_support
MYCN	P04198	D0	1~464	MAX	P61244	D0	1~160	1	PDB
RAD21	O60216	D3	327~397	STAG2	Q8N3U4	D2	82~1231	1	PDB
CNOT1	A5YKK6	D9	1824~2376	CNOT3	O75175	D5	607~753	1	PDB
MAX	P61244	D0	1~160	MNT	Q99583	D0	1~582	1	NO_PDB
SMARCB1	Q12824	D1	1~385	SMARCC2	Q8TAQ2	D3	418~533	1	PDB
VHL	P40337	D0	1~213	ELOC	Q15369	D0	1~112	1	PDB
MITF	O75030	D0	1~526	TFEB	P19484	D0	1~476	1	PDB
MYCL	P12524	D0	1~364	MAX	P61244	D0	1~160	1	NO_PDB
CNOT1	A5YKK6	D7	1354~1598	CNOT9	Q92600	D1	1~299	1	PDB
MYC	P01106	D0	1~439	MAX	P61244	D0	1~160	1	PDB
CNOT1	A5YKK6	D6	1074~1353	CNOT8	Q9UFF9	D1	1~292	1	PDB
CNOT1	A5YKK6	D6	1074~1353	CNOT7	Q9UIV1	D1	1~285	1	PDB
ASXL1	Q8IXJ9	D3	249~354	BAP1	Q92560	D1	1~270,538~576,622~699	1	NO_PDB
SMARCB1	Q12824	D1	1~385	SMARCC1	Q92922	D5	444~561,619~761	1	PDB
SMARCB1	Q12824	D0	1~385	SMARCC1	Q92922	D0	1~1105	1	PDB
EP400	Q96L91	D15	2241~2440	TRRAP	Q9Y4A5	D23	2561~2760	1	NO_PDB
EP400	Q96L91	D15	2241~2440	TRRAP	Q9Y4A5	D22	2301~2750	1	NO_PDB
EP400	Q96L91	D16	2401~2600	TRRAP	Q9Y4A5	D26	2751~3250	1	NO_PDB
PDHB	P11177	D2	30~359	PDHA1	P08559	D2	29~390	1	PDB
ELOC	Q15369	D1	1~112	ELOB	Q15370	D1	1~118	1	PDB
ELOC	Q15369	D1	1~112	ELOA	Q14241	D6	574~684	1	NO_PDB
KLHDC3	Q9BQ90	D1	1~382	ELOC	Q15369	D1	1~112	1	NO_PDB
ELOA2	Q8IYF1	D5	527~615	ELOC	Q15369	D1	1~112	1	NO_PDB
PDHB	P11177	D2	30~359	PDHA2	P29803	D2	29~388	1	PDB
MAX	P61244	D0	1~160	MXD3	Q9BW11	D0	1~206	1	NO_PDB
MITF	O75030	D0	1~526	TFE3	P19532	D0	1~575	1	PDB
ASXL2	Q76L83	D3	268~368	BAP1	Q92560	D1	1~270,538~576,622~699	1	PDB
SUPT7L	O94864	D2	52~270	TRRAP	Q9Y4A5	D16	1761~1960	1	PDB
MAFK	O60675	D0	1~156	NFE2L2	Q16236	D0	1~605	1	NO_PDB
KDM6A	O15550	D7	887~1401	KMT2C	Q8NEZ4	D8	1121~1320	1	NO_PDB
MAX	P61244	D0	1~160	MXD4	Q14582	D0	1~209	1	PDB
TFEB	P19484	D0	1~476	TFE3	P19532	D0	1~575	1	PDB
BAP1	Q92560	D1	1~270,538~576,622~699	ASXL3	Q9C0F0	D3	248~348	1	PDB
FLCN	Q8NFG4	D2	1~27,78~579	FNIP2	Q9P278	D3	1~72,121~177,301~571,926~1114	1	PDB
MAX	P61244	D0	1~160	MXD1	Q05195	D0	1~221	1	PDB
TFEC	O14948	D0	1~347	TFE3	P19532	D0	1~575	1	PDB
TP73	O15350	D0	1~636	TP53	P04637	D0	1~393	1	PDB
FLCN	Q8NFG4	D2	1~27,78~579	FNIP1	Q8TF40	D4	33~63,119~168,292~557,985~1166	1	NO_PDB
CNOT1	A5YKK6	D9	1824~2376	CNOT2	Q9NZN8	D3	336~540	1	PDB
EP400	Q96L91	D16	2401~2600	TRRAP	Q9Y4A5	D24	2721~2920	1	NO_PDB
EP400	Q96L91	D16	2401~2600	TRRAP	Q9Y4A5	D27	3041~3240	1	NO_PDB
MTOR	P42345	D3	601~1000	RPTOR	Q8N122	D2	22~859,938~1335	1	PDB
ELOC	Q15369	D1	1~112	SPSB4	Q96A44	D2	25~273	1	PDB
MED12	Q93074	D4	1737~1936	MED13	Q9UHV7	D6	1~306,1049~1490,1618~1984,2041~2174	1	NO_PDB
ELOA3P	Q8NG57	D3	335~443	ELOC	Q15369	D1	1~112	1	NO_PDB
ELOC	Q15369	D1	1~112	SPSB1	Q96BD6	D2	30~273	1	PDB
SOCS6	O14544	D4	371~535	ELOC	Q15369	D1	1~112	1	NO_PDB
ELOC	Q15369	D1	1~112	WSB1	Q9Y6I7	D1	1~421	1	NO_PDB
PIK3R2	O00459	D2	106~605	PIK3CA	P42336	D1	1~105	1	PDB
ELOC	Q15369	D1	1~112	ASB1	Q9Y576	D2	38~335	1	NO_PDB
CNOT1	A5YKK6	D1	1~240	CNOT10	Q9H9A5	D2	23~713	1	NO_PDB
CDK1	P06493	D1	1~297	CCNB2	O95067	D2	116~398	1	PDB
TSC1	Q92574	D6	855~975	TBC1D7	Q9P0N9	D2	22~293	0.999	PDB
TSC1	Q92574	D0	1~1164	TBC1D7	Q9P0N9	D0	1~293	0.999	PDB
DNMT3L	Q9UJW3	D0	1~386	DNMT3A	Q9Y6K1	D0	1~912	0.999	PDB
MXI1	P50539	D0	1~228	MAX	P61244	D0	1~160	0.999	PDB
CDK2AP1	O14519	D2	61~115	CHD3	Q12873	D6	1396~1517,1702~1889	0.999	NO_PDB
RBX1	P62877	D0	1~108	CUL3	Q13618	D0	1~768	0.999	NO_PDB
ERCC2	P18074	D0	1~760	GTF2H2	Q13888	D0	1~395	0.999	PDB
ATM	Q13315	D3	161~360	USP34	Q70CQ2	D22	3361~3546	0.999	NO_PDB
MTOR	P42345	D8	2101~2500	MLST8	Q9BVC4	D1	1~326	0.999	PDB
KLHDC2	Q9Y2U9	D2	27~406	ELOC	Q15369	D1	1~112	0.999	NO_PDB
PSPC1	Q8WXF1	D2	71~342	NONO	Q15233	D2	58~346	0.999	PDB
SOCS1	O15524	D0	1~211	ELOC	Q15369	D0	1~112	0.999	PDB
PIK3R1	P27986	D2	320~724	PIK3CA	P42336	D1	1~1068	0.999	PDB
TP53	P04637	D0	1~393	TP63	Q9H3D4	D0	1~680	0.999	PDB
NCOA6	Q14686	D2	47~144	KMT2C	Q8NEZ4	D26	4001~4200	0.999	NO_PDB
ELOC	Q15369	D1	1~112	SPSB2	Q99619	D2	23~263	0.999	PDB
CCNB2	O95067	D2	116~398	CDK2	P24941	D1	1~298	0.999	PDB
KDM6A	O15550	D2	38~447,457~512	KMT2D	O14686	D18	4501~4900	0.999	NO_PDB
KDM6A	O15550	D7	887~1401	KMT2D	O14686	D7	1561~1960	0.999	NO_PDB
KDM6A	O15550	D2	38~447,457~512	KMT2D	O14686	D17	4201~4600	0.998	NO_PDB
KDM6A	O15550	D7	887~1401	KMT2C	Q8NEZ4	D9	1281~1480	0.998	NO_PDB
SFPQ	P23246	D0	1~707	NONO	Q15233	D0	1~471	0.997	PDB
JAZF1	Q86VZ6	D1	1~243	TRRAP	Q9Y4A5	D32	3681~3859	0.997	NO_PDB
PRAMEF2	O60811	D1	1~474	ELOC	Q15369	D1	1~112	0.997	NO_PDB
LRRK2	Q5S007	D1	1~878	LRRK2	Q5S007	D3	979~1325	0.997	PDB
CCND2	P30279	D0	1~289	CDKN1A	P38936	D0	1~164	0.997	PDB
LRRK2	Q5S007	D3	979~1325	LRRK2	Q5S007	D1	1~878	0.997	PDB
HIF1A	Q16665	D5	789~826	SIN3A	Q96ST3	D4	304~385	0.996	NO_PDB
RB1	P06400	D2	53~854	E2F1	Q01094	D3	304~437	0.996	PDB
SFPQ	P23246	D0	1~707	PSPC1	Q8WXF1	D0	1~523	0.996	PDB
TSC2	P49815	D2	36~420	TSC1	Q92574	D2	276~475	0.996	PDB
CCND3	P30281	D0	1~292	CDKN1A	P38936	D0	1~164	0.996	PDB
CDK5RAP2	Q96SN8	D15	1806~1893	AKAP9	Q99996	D10	2701~3100	0.996	NO_PDB
SPTAN1	Q13813	D1	1~32	SPTBN4	Q9H254	D7	1801~2200	0.996	PDB
CLTA	P09496	D2	110~248	CLTC	Q00610	D3	931~1618	0.996	PDB
CHD3	Q12873	D6	1396~1517,1702~1889	GATAD2B	Q8WXI9	D3	143~186,345~483	0.996	NO_PDB
CLTB	P09497	D2	103~229	CLTC	Q00610	D3	931~1618	0.996	PDB
RBX1	P62877	D1	1~34	CUL7	Q14999	D5	971~1651	0.995	PDB
CNOT1	A5YKK6	D1	1~240	CNOT11	Q9UKZ1	D2	60~510	0.994	NO_PDB
TP53	P04637	D3	298~393	TP63	Q9H3D4	D3	162~446	0.994	PDB
KEAP1	Q14145	D0	1~624	KLHL12	Q53G59	D0	1~568	0.994	NO_PDB
PRAME	P78395	D2	24~509	ELOC	Q15369	D1	1~112	0.994	NO_PDB
RAB40A	Q8WXH6	D1	1~229	ELOC	Q15369	D1	1~112	0.994	NO_PDB
ERCC2	P18074	D0	1~760	MNAT1	P51948	D0	1~309	0.994	PDB
MTOR	P42345	D6	1501~1900	DEPTOR	Q8TB45	D4	307~409	0.994	PDB
CCNB2	O95067	D2	116~398	PKMYT1	Q99640	D3	374~499	0.993	NO_PDB
E2F3	O00716	D0	1~465	RB1	P06400	D0	1~928	0.993	PDB
HIF1A	Q16665	D0	1~826	HIF3A	Q9Y2N7	D0	1~669	0.993	NO_PDB
DNMT3B	Q9UBC3	D4	415~853	DNMT3A	Q9Y6K1	D3	436~912	0.992	PDB
MED12	Q93074	D3	21~639,709~1736	MED13	Q9UHV7	D1	297~496	0.992	NO_PDB
RAB40C	Q96S21	D1	1~234	ELOC	Q15369	D1	1~112	0.992	NO_PDB
RB1	P06400	D2	53~854	E2F4	Q16254	D2	202~413	0.992	NO_PDB
EP400	Q96L91	D15	2241~2440	TRRAP	Q9Y4A5	D24	2721~2920	0.992	NO_PDB
MED13	Q9UHV7	D1	297~496	MED12L	Q86YW9	D2	21~1727	0.992	NO_PDB
SUPT20H	Q8NEM7	D2	270~332	TRRAP	Q9Y4A5	D26	2751~3250	0.991	PDB
MTOR	P42345	D2	301~700	RPTOR	Q8N122	D2	22~859,938~1335	0.991	PDB
CHD3	Q12873	D6	1396~1517,1702~1889	GATAD2A	Q86YP4	D3	341~481	0.99	NO_PDB
SREBF1	P36956	D1	1~200	TRRAP	Q9Y4A5	D27	3041~3240	0.99	NO_PDB
CNOT1	A5YKK6	D2	241~685	CNOT10	Q9H9A5	D2	23~713	0.99	NO_PDB
ERCC2	P18074	D0	1~760	GTF2H1	P32780	D0	1~548	0.988	PDB
ELOC	Q15369	D1	1~112	RAB40B	Q12829	D1	1~234	0.988	NO_PDB
EP400	Q96L91	D15	2241~2440	TRRAP	Q9Y4A5	D26	2751~3250	0.987	NO_PDB
PAXIP1	Q6ZW49	D5	589~1069	KMT2C	Q8NEZ4	D25	3841~4040	0.985	NO_PDB
EP400	Q96L91	D16	2401~2600	TRRAP	Q9Y4A5	D23	2561~2760	0.985	NO_PDB
CDKN1A	P38936	D0	1~164	USP11	P51784	D0	1~963	0.984	NO_PDB
SLC9A3R1	O14745	D1	1~114	TBC1D10A	Q9BXI6	D3	406~508	0.984	NO_PDB
HDAC1	Q13547	D1	1~392	SPEN	Q96T58	D6	801~1000	0.983	NO_PDB
SREBF1	P36956	D5	481~1147	TRRAP	Q9Y4A5	D24	2721~2920	0.983	NO_PDB
ARID1A	O14497	D8	1005~1121	SMARCE1	Q969G3	D5	277~411	0.983	PDB
CUL3	Q13618	D2	26~768	KLHL5	Q96PQ7	D1	1~195	0.982	NO_PDB
KLHL2	O95198	D0	1~593	KEAP1	Q14145	D0	1~624	0.982	NO_PDB
ARID2	Q68CP9	D11	1627~1705	SMARCD1	Q96GM5	D2	130~515	0.981	NO_PDB
PRKDC	P78527	D4	481~680	ATM	Q13315	D12	1281~1480	0.981	NO_PDB
LATS1	O95835	D3	305~504	CUL3	Q13618	D2	26~768	0.98	NO_PDB
CCNC	P24863	D1	1~283	MED13	Q9UHV7	D6	1~296,1059~1480,1628~1974,2051~2174	0.979	NO_PDB
MTOR	P42345	D6	1501~1900	RICTOR	Q6R327	D4	1224~1418	0.979	PDB
SMARCB1	Q12824	D0	1~385	SMARCE1	Q969G3	D0	1~411	0.978	NO_PDB
ANKRD9	Q96BM1	D2	22~317	ELOC	Q15369	D1	1~112	0.978	NO_PDB
BRD8	Q9H0E9	D3	321~520	TRRAP	Q9Y4A5	D27	3041~3240	0.977	NO_PDB
RB1	P06400	D0	1~928	E2F1	Q01094	D0	1~437	0.977	PDB
ELOC	Q15369	D1	1~112	ASB1	Q9Y576	D1	1~37	0.977	NO_PDB
KEAP1	Q14145	D0	1~624	KLHL3	Q9UH77	D0	1~587	0.977	NO_PDB
VHL	P40337	D0	1~213	ASTL	Q6HA08	D0	1~431	0.977	NO_PDB
CUL7	Q14999	D2	101~324,486~835	CUL9	Q8IWT3	D1	1~339	0.977	NO_PDB
CNOT1	A5YKK6	D4	830~1006	TNRC6C	Q9HCJ0	D10	1216~1510	0.976	NO_PDB
EP400	Q96L91	D3	321~520	TRRAP	Q9Y4A5	D12	1281~1480	0.976	NO_PDB
CCNE1	P24864	D0	1~410	CDKN1A	P38936	D0	1~164	0.975	NO_PDB
ATM	Q13315	D3	161~360	TOPBP1	Q92547	D3	340~451	0.975	NO_PDB
CUL3	Q13618	D2	26~768	ANK1	P16157	D1	1~913	0.974	NO_PDB
CHD3	Q12873	D6	1396~1517,1702~1889	NAB2	Q15742	D5	366~525	0.973	NO_PDB
CDK5RAP2	Q96SN8	D7	778~977	AKAP9	Q99996	D11	3001~3400	0.973	NO_PDB
DYRK1A	Q13627	D2	134~487	TSC1	Q92574	D3	436~635	0.972	NO_PDB
CLTC	Q00610	D1	1~490	PTPN23	Q9H3S7	D4	1035~1153	0.972	NO_PDB
RPA2	P15927	D2	45~270	ATM	Q13315	D11	1121~1320	0.97	NO_PDB
MET	P08581	D2	26~930	HGF	P14210	D3	391~728	0.97	PDB
KLHL2	O95198	D2	33~593	KEAP1	Q14145	D2	52~624	0.969	NO_PDB
PAXIP1	Q6ZW49	D5	589~1069	KMT2C	Q8NEZ4	D26	4001~4200	0.969	NO_PDB
MRGBP	Q9NV56	D3	109~204	TRRAP	Q9Y4A5	D9	961~1160	0.968	NO_PDB
KDM6A	O15550	D7	887~1401	KMT2C	Q8NEZ4	D27	4161~4360	0.968	NO_PDB
BRCA2	P51587	D27	3041~3240	ATM	Q13315	D11	1121~1320	0.968	NO_PDB
CDK2	P24941	D0	1~298	CDKN1A	P38936	D0	1~164	0.968	NO_PDB
PRKDC	P78527	D24	3681~3880	ATM	Q13315	D8	801~1000	0.967	NO_PDB
LRIG1	Q96JA1	D2	41~787	MET	P08581	D2	517~930	0.967	NO_PDB
SREBF2	Q12772	D1	1~200	TRRAP	Q9Y4A5	D25	2881~3080	0.966	NO_PDB
CDKN1A	P38936	D1	1~83	USP11	P51784	D1	1~74	0.964	NO_PDB
PBRM1	Q86U86	D9	1628~1689	SMARCE1	Q969G3	D3	164~222	0.963	NO_PDB
ATM	Q13315	D19	2081~2280	DCLRE1C	Q96SD1	D1	1~367,445~463	0.962	NO_PDB
NEFM	P07197	D3	413~612	PLEC	Q15149	D15	4201~4600	0.962	NO_PDB
MED13	Q9UHV7	D4	777~976	MED7	O43513	D1	1~171	0.961	NO_PDB
MED15	Q96RN5	D3	238~437	TRRAP	Q9Y4A5	D24	2721~2920	0.96	NO_PDB
CUL7	Q14999	D5	971~1651	CUL9	Q8IWT3	D1	1~339	0.96	NO_PDB
PAXIP1	Q6ZW49	D5	589~1069	KMT2D	O14686	D18	4501~4900	0.96	NO_PDB
ING1	Q9UK53	D2	186~264	TRRAP	Q9Y4A5	D21	2401~2600	0.959	NO_PDB
SPEN	Q96T58	D16	2401~2600	WRAP73	Q9P2S5	D1	1~460	0.959	NO_PDB
HIF1A	Q16665	D0	1~826	EGLN1	Q9GZT9	D0	1~426	0.959	PDB
PRKDC	P78527	D26	4001~4128	ATM	Q13315	D5	481~680	0.958	NO_PDB
SREBF1	P36956	D4	397~480	TRRAP	Q9Y4A5	D16	1761~1960	0.958	NO_PDB
MRE11	P49959	D4	537~708	ATM	Q13315	D9	801~1200	0.957	NO_PDB
CNOT1	A5YKK6	D4	830~1006	TNRC6B	Q9UPQ9	D9	1281~1480	0.957	NO_PDB
SPEN	Q96T58	D6	801~1000	WRAP73	Q9P2S5	D1	1~460	0.956	NO_PDB
ATM	Q13315	D8	801~1000	TOPBP1	Q92547	D3	340~451	0.956	NO_PDB
PRKDC	P78527	D1	1~200	ATM	Q13315	D12	1281~1480	0.956	NO_PDB
MAML2	Q8IZL2	D1	1~200	MAML1	Q92585	D4	21~60,617~662	0.956	NO_PDB
COL4A2	P08572	D4	481~680	VHL	P40337	D2	59~213	0.955	NO_PDB
TAF9B	Q9HBM6	D2	129~251	TRRAP	Q9Y4A5	D9	961~1160	0.955	PDB
GABRA1	P14867	D2	37~456	GABRB2	P47870	D2	33~358,470~512	0.955	PDB
VHL	P40337	D2	59~213	HUWE1	Q7Z6Z7	D2	161~360	0.953	NO_PDB
HIF1A	Q16665	D0	1~826	EGLN2	Q96KS0	D0	1~407	0.952	PDB
ING1	Q9UK53	D1	1~185	TRRAP	Q9Y4A5	D25	2881~3080	0.952	NO_PDB
SREBF2	Q12772	D1	1~200	TRRAP	Q9Y4A5	D27	3041~3240	0.952	NO_PDB
HDAC1	Q13547	D1	1~392	SPEN	Q96T58	D18	2721~2920	0.952	NO_PDB
CTNNB1	P35222	D2	80~691	KMT2D	O14686	D14	3301~3700	0.952	NO_PDB
WDR5	P61964	D2	30~334	KMT2D	O14686	D20	4970~5370	0.952	PDB
MED13	Q9UHV7	D6	1~306,1049~1490,1618~1984,2041~2174	MED13L	Q71F56	D1	299~498	0.951	NO_PDB
MAGEA11	P43364	D1	1~216	PNKD	Q8N490	D2	77~385	0.951	NO_PDB
MTOR	P42345	D4	901~1300	RICTOR	Q6R327	D2	25~1073,1409~1457,1500~1551,1591~1708	0.95	PDB
SREBF2	Q12772	D1	1~200	TRRAP	Q9Y4A5	D16	1761~1960	0.949	NO_PDB
MRE11	P49959	D4	537~708	ATM	Q13315	D10	961~1160	0.948	NO_PDB
ING1	Q9UK53	D1	1~185	TRRAP	Q9Y4A5	D23	2561~2760	0.948	NO_PDB
TADA1	Q96BN2	D3	138~335	TRRAP	Q9Y4A5	D32	3681~3859	0.948	PDB
KMT2A	Q03164	D24	2721~2920	ELOC	Q15369	D1	1~112	0.947	NO_PDB
HIF1A	Q16665	D5	789~826	RHBDF1	Q96CC6	D2	79~129	0.947	NO_PDB
CNOT1	A5YKK6	D4	830~1006	TNRC6A	Q8NDV7	D10	1441~1640	0.946	NO_PDB
CNOT1	A5YKK6	D4	830~1006	CNOT11	Q9UKZ1	D1	1~59	0.946	NO_PDB
VHL	P40337	D2	59~213	ATM	Q13315	D2	1~400	0.945	NO_PDB
SORBS2	O94875	D4	481~680	FAT1	Q14517	D10	1441~1640	0.944	NO_PDB
SREBF2	Q12772	D1	1~200	TRRAP	Q9Y4A5	D19	2081~2280	0.944	NO_PDB
CUL3	Q13618	D2	26~768	WNK4	Q96J92	D2	156~534,1009~1023	0.944	NO_PDB
CUBN	O60494	D4	924~1323	CBLIF	P27352	D2	26~417	0.944	PDB
EP400	Q96L91	D5	641~840	TRRAP	Q9Y4A5	D24	2721~2920	0.943	NO_PDB
BRD8	Q9H0E9	D2	161~360	TRRAP	Q9Y4A5	D27	3041~3240	0.942	NO_PDB
COL4A2	P08572	D5	641~840	VHL	P40337	D2	59~213	0.942	NO_PDB
MED15	Q96RN5	D1	1~77	TRRAP	Q9Y4A5	D21	2401~2600	0.941	NO_PDB
TXNIP	Q9H3M7	D1	1~302	HDAC1	Q13547	D2	393~482	0.941	NO_PDB
SREBF2	Q12772	D5	475~1141	TRRAP	Q9Y4A5	D24	2721~2920	0.94	NO_PDB
SOX3	P41225	D3	220~446	TRRAP	Q9Y4A5	D26	2751~3250	0.939	NO_PDB
PRKDC	P78527	D3	321~520	ATM	Q13315	D6	401~800	0.938	NO_PDB
TCL1A	P56279	D1	1~114	ATM	Q13315	D15	1601~1800	0.938	NO_PDB
ARID1A	O14497	D14	1641~1751,1819~1867,1905~2285	SMARCD3	Q6STE5	D2	103~483	0.937	PDB
MTOR	P42345	D5	1201~1600	RICTOR	Q6R327	D2	25~1073,1409~1457,1500~1551,1591~1708	0.937	PDB
CUBN	O60494	D22	3361~3560	CBL	P22681	D1	1~49	0.936	NO_PDB
EHMT1	Q9H9B1	D2	161~360	DNMT3A	Q9Y6K1	D3	436~912	0.936	NO_PDB
ARHGEF7	Q14155	D3	185~581	SHANK1	Q9Y566	D7	764~963	0.935	PDB
MED13	Q9UHV7	D1	297~496	MED13L	Q71F56	D6	1~308,1087~1541,1656~2017,2074~2210	0.935	NO_PDB
TADA3	O75528	D4	149~272,305~432	TRRAP	Q9Y4A5	D9	961~1160	0.935	NO_PDB
ING1	Q9UK53	D1	1~185	TRRAP	Q9Y4A5	D1	1~200	0.934	NO_PDB
TAF9B	Q9HBM6	D2	129~251	TRRAP	Q9Y4A5	D11	1121~1320	0.934	PDB
CNOT1	A5YKK6	D9	1824~2376	CNOT3	O75175	D3	399~598	0.934	PDB
KRAS	P01116	D0	1~189	CUL3	Q13618	D0	1~768	0.931	NO_PDB
CCNB2	O95067	D1	1~115	PKMYT1	Q99640	D2	73~373	0.931	NO_PDB
IRS2	Q9Y4H2	D8	945~1144	MTOR	P42345	D7	1801~2200	0.931	NO_PDB
MYC	P01106	D2	161~350	TRRAP	Q9Y4A5	D30	3251~3859	0.931	NO_PDB
ATXN7	O15265	D2	161~339	TRRAP	Q9Y4A5	D31	3521~3720	0.931	NO_PDB
MTOR	P42345	D4	901~1300	RPTOR	Q8N122	D2	22~859,938~1335	0.93	PDB
RNF31	Q96EP0	D2	262~353	CARD11	Q9BXL7	D1	1~125	0.929	NO_PDB
SREBF1	P36956	D1	1~200	TRRAP	Q9Y4A5	D24	2721~2920	0.929	NO_PDB
E2F1	Q01094	D1	1~126	ATM	Q13315	D24	2721~2920	0.927	NO_PDB
MRGBP	Q9NV56	D3	109~204	TRRAP	Q9Y4A5	D12	1281~1480	0.925	NO_PDB
ARID1A	O14497	D1	1~200	CUL1	Q13616	D1	1~776	0.925	NO_PDB
CNOT1	A5YKK6	D6	1074~1353	TNRC6C	Q9HCJ0	D10	1216~1510	0.924	NO_PDB
RHEB	Q15382	D1	1~184	RNF152	Q8N8N0	D1	1~85	0.924	NO_PDB
RRAGB	Q5VZM2	D2	38~374	TRIM37	O94972	D4	772~964	0.923	NO_PDB
MRGBP	Q9NV56	D3	109~204	TRRAP	Q9Y4A5	D31	3521~3720	0.923	NO_PDB
MET	P08581	D1	1~25	CDH1	P12830	D1	1~26	0.923	NO_PDB
ELOC	Q15369	D1	1~112	PCMTD2	Q9NV79	D2	270~330	0.922	NO_PDB
CUL7	Q14999	D3	325~485	CUL9	Q8IWT3	D6	1119~1957	0.921	NO_PDB
SREBF2	Q12772	D1	1~200	TRRAP	Q9Y4A5	D28	3201~3400	0.921	NO_PDB
NPAT	Q14207	D10	1351~1427	TRRAP	Q9Y4A5	D16	1761~1960	0.92	NO_PDB
CUL3	Q13618	D2	26~768	DAXX	Q9UER7	D1	1~56	0.92	NO_PDB
CYBA	P13498	D0	1~195	VHL	P40337	D0	1~213	0.92	NO_PDB
XRCC5	P13010	D1	1~587	HIF1A	Q16665	D5	789~826	0.92	NO_PDB
MTOR	P42345	D3	601~1000	RICTOR	Q6R327	D3	1064~1263	0.92	PDB
NUMB	P49757	D5	516~651	MTOR	P42345	D6	1501~1900	0.92	NO_PDB
MRE11	P49959	D4	537~708	ATM	Q13315	D8	801~1000	0.919	NO_PDB
RB1	P06400	D2	53~854	TFDP2	Q14188	D2	129~361	0.918	PDB
CLK2	P49760	D2	143~499	SETD2	Q9BYW2	D11	1837~1997	0.918	NO_PDB
RB1	P06400	D2	53~854	E2F1	Q01094	D1	1~126	0.918	PDB
BRD8	Q9H0E9	D2	161~360	TRRAP	Q9Y4A5	D22	2301~2750	0.917	NO_PDB
MYC	P01106	D1	1~200	TRRAP	Q9Y4A5	D27	3041~3240	0.917	NO_PDB
PRKDC	P78527	D16	2401~2600	ATM	Q13315	D17	1761~1960	0.916	NO_PDB
ARID1A	O14497	D14	1641~1751,1819~1867,1905~2285	SMARCD2	Q92925	D2	139~531	0.916	PDB
SHANK1	Q9Y566	D4	549~615	DLG4	P78352	D1	1~59	0.916	NO_PDB
SREBF2	Q12772	D1	1~200	TRRAP	Q9Y4A5	D9	961~1160	0.915	NO_PDB
ARID1A	O14497	D14	1641~1751,1819~1867,1905~2285	SMARCD1	Q96GM5	D2	130~515	0.915	PDB
SPTAN1	Q13813	D1	1~32	SHANK1	Q9Y566	D2	72~423	0.915	NO_PDB
MYC	P01106	D1	1~200	TRRAP	Q9Y4A5	D26	2751~3250	0.915	NO_PDB
PRKDC	P78527	D13	1921~2120	ATM	Q13315	D8	801~1000	0.915	NO_PDB
PTEN	P60484	D2	356~403	MAGI3	Q5TCQ9	D4	386~502	0.914	NO_PDB
BLM	P54132	D1	1~200	ATM	Q13315	D7	641~840	0.914	NO_PDB
SREBF2	Q12772	D1	1~200	TRRAP	Q9Y4A5	D32	3681~3859	0.914	NO_PDB
SQSTM1	Q13501	D3	271~390	WDFY3	Q8IZQ1	D8	2500~3000	0.913	NO_PDB
KDM6A	O15550	D5	673~872	KMT2D	O14686	D20	4970~5370	0.912	NO_PDB
XPC	Q01831	D3	175~331,522~860	ATM	Q13315	D1	1~200	0.912	NO_PDB
CNOT1	A5YKK6	D4	830~1006	CNOT3	O75175	D3	399~598	0.911	PDB
SYNE2	Q8WXH0	D8	2101~2500	SUN2	Q9UH99	D1	1~283	0.911	PDB
MYC	P01106	D2	161~350	TRRAP	Q9Y4A5	D27	3041~3240	0.91	NO_PDB
MTOR	P42345	D6	1501~1900	TRIM37	O94972	D4	772~964	0.91	NO_PDB
NUMB	P49757	D3	196~395	MTOR	P42345	D6	1501~1900	0.91	NO_PDB
ATXN7	O15265	D1	1~200	TRRAP	Q9Y4A5	D21	2401~2600	0.908	NO_PDB
RPGRIP1L	Q68CZ1	D1	1~50	TRIM37	O94972	D1	1~451	0.908	NO_PDB
SQSTM1	Q13501	D3	271~390	WDFY3	Q8IZQ1	D3	601~999	0.907	NO_PDB
PRKDC	P78527	D24	3681~3880	ATM	Q13315	D4	321~520	0.906	NO_PDB
BRCA2	P51587	D27	3041~3240	ATM	Q13315	D6	401~800	0.906	NO_PDB
MTOR	P42345	D5	1201~1600	DEPTOR	Q8TB45	D4	307~409	0.906	PDB
NPAT	Q14207	D9	1191~1390	TRRAP	Q9Y4A5	D25	2881~3080	0.905	NO_PDB
MED15	Q96RN5	D3	238~437	TRRAP	Q9Y4A5	D27	3041~3240	0.905	NO_PDB
CHD3	Q12873	D1	1~130	RBBP7	Q16576	D1	1~425	0.905	NO_PDB
GTF3C1	Q12789	D6	1246~1410	MTOR	P42345	D1	1~400	0.905	NO_PDB
RBPJ	Q06330	D2	26~451	SPEN	Q96T58	D6	801~1000	0.904	PDB
CISH	Q9NSE2	D1	1~61	ELOC	Q15369	D1	1~112	0.904	NO_PDB
MED15	Q96RN5	D3	238~437	TRRAP	Q9Y4A5	D26	2751~3250	0.903	NO_PDB
CLTC	Q00610	D1	1~490	TOM1L2	Q6ZVM7	D4	319~507	0.903	NO_PDB
KDM6A	O15550	D2	38~437,467~512	TLE1	Q04724	D4	287~444	0.903	NO_PDB
SMARCB1	Q12824	D1	1~385	ARID1B	Q8NFD5	D13	1595~1704,1781~2236	0.903	PDB
ZNRF2	Q8NHG8	D1	1~157	MTOR	P42345	D8	2101~2500	0.903	NO_PDB
EPC2	Q52LR7	D5	484~683	TRRAP	Q9Y4A5	D24	2721~2920	0.903	NO_PDB
SORBS2	O94875	D4	481~680	FAT1	Q14517	D6	801~1000	0.902	NO_PDB
EP400	Q96L91	D4	481~680	TRRAP	Q9Y4A5	D27	3041~3240	0.902	NO_PDB
CCDC68	Q9H2F9	D2	89~304	PLEC	Q15149	D9	2401~2800	0.902	NO_PDB
ING1	Q9UK53	D1	1~185	TRRAP	Q9Y4A5	D16	1761~1960	0.902	NO_PDB
KDM6A	O15550	D7	887~1401	NCOA6	Q14686	D11	1425~1624	0.902	NO_PDB
ELOC	Q15369	D1	1~112	ASB2	Q96Q27	D1	1~58	0.901	NO_PDB
EP400	Q96L91	D16	2401~2600	TRRAP	Q9Y4A5	D22	2301~2750	0.901	NO_PDB
SLC9A3R1	O14745	D1	1~114	ADRB2	P07550	D3	349~413	0.9	NO_PDB
PPARD	Q03181	D2	72~441	SPEN	Q96T58	D16	2401~2600	0.9	NO_PDB
ATF2	P15336	D0	1~505	CUL3	Q13618	D0	1~768	0.9	NO_PDB
BRD8	Q9H0E9	D3	321~520	TRRAP	Q9Y4A5	D12	1281~1480	0.899	NO_PDB
BLM	P54132	D2	161~360	ATM	Q13315	D10	961~1160	0.898	NO_PDB
PRR5	P85299	D2	29~228	MTOR	P42345	D1	1~400	0.898	NO_PDB
ING1	Q9UK53	D1	1~185	TRRAP	Q9Y4A5	D29	3361~3560	0.895	NO_PDB
TTI1	O43156	D2	778~850	TRRAP	Q9Y4A5	D13	3433~3859	0.895	NO_PDB
TP53	P04637	D2	93~297	TP53BP1	Q12888	D12	1238~1276,1716~1972	0.895	PDB
XPC	Q01831	D3	175~331,522~860	ATM	Q13315	D10	961~1160	0.894	NO_PDB
PRKDC	P78527	D20	3041~3240	ATM	Q13315	D18	1921~2120	0.894	NO_PDB
TP53	P04637	D1	1~92	TRRAP	Q9Y4A5	D12	1281~1480	0.894	NO_PDB
PLAC1	Q9HBJ0	D1	1~23	TRRAP	Q9Y4A5	D1	1~200	0.894	NO_PDB
FAT1	Q14517	D27	4161~4360	SH3RF1	Q7Z6J0	D5	446~508	0.894	NO_PDB
SMARCA2	P51531	D2	217~338	SMARCB1	Q12824	D1	1~385	0.893	NO_PDB
MYC	P01106	D2	161~350	TRRAP	Q9Y4A5	D32	3681~3859	0.893	NO_PDB
ARID1A	O14497	D8	1005~1121	DPF3	Q92784	D2	88~247	0.893	PDB
MET	P08581	D2	26~930	RANBP9	Q96S59	D3	466~603	0.893	NO_PDB
CNOT1	A5YKK6	D4	830~1006	TNKS1BP1	Q9C0C2	D9	1281~1480	0.893	NO_PDB
TP53	P04637	D1	1~92	SETD2	Q9BYW2	D15	2462~2564	0.892	NO_PDB
PRKDC	P78527	D26	4001~4128	ATM	Q13315	D12	1281~1480	0.891	NO_PDB
BRCA2	P51587	D11	1121~1320	ATM	Q13315	D11	1121~1320	0.891	NO_PDB
ING1	Q9UK53	D1	1~185	TRRAP	Q9Y4A5	D3	161~360	0.891	NO_PDB
MTOR	P42345	D2	301~700	AKT1S1	Q96B36	D1	1~78	0.89	PDB
PRKDC	P78527	D13	1921~2120	ATM	Q13315	D2	1~400	0.889	NO_PDB
EP400	Q96L91	D15	2241~2440	TRRAP	Q9Y4A5	D21	2401~2600	0.889	NO_PDB
CUL3	Q13618	D2	26~768	WNK4	Q96J92	D5	754~1008	0.889	NO_PDB
BRD8	Q9H0E9	D3	321~520	TRRAP	Q9Y4A5	D24	2721~2920	0.888	NO_PDB
GSK3B	P49841	D1	1~391	TSC1	Q92574	D3	436~635	0.888	NO_PDB
SENP3	Q9H4L4	D3	307~574	KMT2D	O14686	D13	3001~3400	0.888	NO_PDB
ATM	Q13315	D9	801~1200	MCPH1	Q8NEM0	D3	265~464	0.887	NO_PDB
ATM	Q13315	D10	961~1160	TOPBP1	Q92547	D2	291~339	0.887	NO_PDB
BRCA2	P51587	D25	2721~2920	ATM	Q13315	D2	1~400	0.886	NO_PDB
MED15	Q96RN5	D3	238~437	TRRAP	Q9Y4A5	D9	961~1160	0.885	NO_PDB
ATXN7L3	Q14CW9	D4	247~347	TRRAP	Q9Y4A5	D16	1761~1960	0.885	NO_PDB
PRKDC	P78527	D13	1921~2120	ATM	Q13315	D1	1~200	0.884	NO_PDB
PRKDC	P78527	D11	1601~1800	ATM	Q13315	D15	1601~1800	0.884	NO_PDB
LRRK2	Q5S007	D4	2141~2498	LRRK2	Q5S007	D2	879~978	0.882	PDB
ING1	Q9UK53	D1	1~185	TRRAP	Q9Y4A5	D4	321~520	0.88	NO_PDB
EPC2	Q52LR7	D4	434~483	TRRAP	Q9Y4A5	D24	2721~2920	0.88	NO_PDB
RAD21	O60216	D2	94~326	STAG2	Q8N3U4	D2	82~1231	0.88	PDB
MRGBP	Q9NV56	D3	109~204	TRRAP	Q9Y4A5	D10	901~1350	0.88	NO_PDB
ING1	Q9UK53	D1	1~185	TRRAP	Q9Y4A5	D9	961~1160	0.879	NO_PDB
PRKACA	P17612	D1	1~351	AKAP9	Q99996	D25	3841~3907	0.879	NO_PDB
ATXN7	O15265	D6	723~892	TRRAP	Q9Y4A5	D10	901~1350	0.878	NO_PDB
CCDC8	Q9H0W5	D1	1~200	CUL7	Q14999	D5	971~1651	0.878	NO_PDB
MTOR	P42345	D7	1801~2200	RICTOR	Q6R327	D5	1448~1509	0.878	PDB
SPEN	Q96T58	D8	1121~1320	WRAP73	Q9P2S5	D1	1~460	0.877	NO_PDB
PLEC	Q15149	D15	4201~4600	VIM	P08670	D3	411~466	0.877	NO_PDB
NPAT	Q14207	D9	1191~1390	TRRAP	Q9Y4A5	D26	2751~3250	0.877	NO_PDB
ATM	Q13315	D2	1~400	TOPBP1	Q92547	D3	340~451	0.877	NO_PDB
PRKACA	P17612	D1	1~351	AKAP9	Q99996	D1	1~200	0.877	NO_PDB
EPN2	O95208	D4	482~641	CLTC	Q00610	D3	931~1618	0.875	NO_PDB
SQSTM1	Q13501	D1	1~185,223~270	WDFY3	Q8IZQ1	D6	1911~2310	0.875	NO_PDB
MED14	O60244	D2	48~147	TRRAP	Q9Y4A5	D10	901~1350	0.875	NO_PDB
HIF1A	Q16665	D1	1~365,771~788	CREBBP	Q92793	D1	1~200	0.875	PDB
RBBP4	Q09028	D1	1~425	CHD3	Q12873	D1	1~130	0.875	NO_PDB
SREBF1	P36956	D1	1~200	TRRAP	Q9Y4A5	D16	1761~1960	0.875	NO_PDB
ACE2	Q9BYF1	D1	18~734	SHANK1	Q9Y566	D9	1084~1283	0.875	NO_PDB
CUL3	Q13618	D2	26~768	DLC1	Q96QB1	D2	161~360	0.874	NO_PDB
MRE11	P49959	D4	537~708	TRRAP	Q9Y4A5	D22	2301~2750	0.874	NO_PDB
SUPT20H	Q8NEM7	D2	270~332	TRRAP	Q9Y4A5	D27	3041~3240	0.873	PDB
KAT2A	Q92830	D3	386~454	TRRAP	Q9Y4A5	D15	1601~1800	0.873	NO_PDB
E2F1	Q01094	D1	1~126	TRRAP	Q9Y4A5	D10	901~1350	0.873	NO_PDB
MTOR	P42345	D3	601~1000	RPS6KB2	Q9UBS0	D3	403~482	0.873	PDB
CCNB1	P14635	D0	1~433	CDKN1A	P38936	D0	1~164	0.872	NO_PDB
CCNC	P24863	D1	1~283	MED13	Q9UHV7	D5	937~1058	0.872	NO_PDB
ACE2	Q9BYF1	D1	18~734	SHANK1	Q9Y566	D14	1884~2081	0.871	NO_PDB
RB1	P06400	D2	53~854	RBBP8	Q99708	D7	849~897	0.871	NO_PDB
SIRT1	Q96EB6	D1	1~148	CHD3	Q12873	D2	131~207	0.87	NO_PDB
TSC2	P49815	D7	1764~1807	HERC1	Q15751	D24	3681~3880	0.87	NO_PDB
ATM	Q13315	D19	2081~2280	TDP1	Q9NUW8	D1	1~160	0.869	NO_PDB
ATXN7L3	Q14CW9	D4	247~347	TRRAP	Q9Y4A5	D28	3201~3400	0.869	NO_PDB
CCDC8	Q9H0W5	D4	481~538	CUL7	Q14999	D1	1~100	0.869	NO_PDB
ING3	Q9NXR8	D2	129~359	TRRAP	Q9Y4A5	D10	901~1350	0.868	NO_PDB
ATMIN	O43313	D5	544~743	ATM	Q13315	D3	161~360	0.868	NO_PDB
MAP1B	P46821	D7	1170~1369	LRRK2	Q5S007	D4	2141~2498	0.868	NO_PDB
TSC2	P49815	D2	36~420	FOXO1	Q12778	D1	1~157	0.867	NO_PDB
LRRK2	Q5S007	D3	979~1325	LRRK2	Q5S007	D3	979~1325	0.867	PDB
RPA2	P15927	D1	1~44	ATM	Q13315	D11	1121~1320	0.867	NO_PDB
PRKDC	P78527	D16	2401~2600	ATM	Q13315	D12	1281~1480	0.867	NO_PDB
ATM	Q13315	D3	161~360	AVEN	Q9NQS1	D2	161~360	0.867	NO_PDB
ARID2	Q68CP9	D12	1706~1752	SMARCD1	Q96GM5	D2	130~515	0.866	NO_PDB
ING1	Q9UK53	D1	1~185	TRRAP	Q9Y4A5	D26	2751~3250	0.866	NO_PDB
EP400	Q96L91	D17	2561~2760	TRRAP	Q9Y4A5	D24	2721~2920	0.866	NO_PDB
DNAJC6	O75061	D3	428~627	CLTC	Q00610	D1	1~490	0.864	PDB
TP53	P04637	D1	1~92	CREBBP	Q92793	D11	1757~1866	0.864	PDB
EP400	Q96L91	D1	1~200	TRRAP	Q9Y4A5	D16	1761~1960	0.864	NO_PDB
SYNE2	Q8WXH0	D4	901~1300	SUN2	Q9UH99	D1	1~283	0.864	PDB
LRRK2	Q5S007	D2	879~978	LRRK2	Q5S007	D4	2141~2498	0.864	PDB
CUL3	Q13618	D2	26~768	ARHGEF12	Q9NZN5	D1	1~66	0.864	NO_PDB
SUPT7L	O94864	D3	271~414	TRRAP	Q9Y4A5	D24	2721~2920	0.864	PDB
HIF1A	Q16665	D1	1~365,771~788	EPAS1	Q99814	D4	690~870	0.863	NO_PDB
PNKD	Q8N490	D1	1~76	PRMT9	Q6P2P2	D1	1~845	0.863	NO_PDB
DLAT	P10515	D6	355~647	PDHB	P11177	D2	30~359	0.863	NO_PDB
ATM	Q13315	D1	1~200	TDP1	Q9NUW8	D2	161~608	0.862	NO_PDB
ELOA2	Q8IYF1	D2	84~283	ELOC	Q15369	D1	1~112	0.862	NO_PDB
SPEN	Q96T58	D18	2721~2920	WRAP73	Q9P2S5	D1	1~460	0.862	NO_PDB
PRKDC	P78527	D10	1441~1640	ATM	Q13315	D15	1601~1800	0.862	NO_PDB
COL4A1	P02462	D3	321~520	VHL	P40337	D2	59~213	0.861	NO_PDB
CDKN1A	P38936	D0	1~164	CUL1	Q13616	D0	1~776	0.861	NO_PDB
KMT2A	Q03164	D14	1441~1640	ELOC	Q15369	D1	1~112	0.861	NO_PDB
MYCN	P04198	D0	1~464	RB1	P06400	D0	1~928	0.861	NO_PDB
WDR5	P61964	D2	30~334	KMT2C	Q8NEZ4	D30	4641~4840	0.86	PDB
TSC2	P49815	D2	36~420	TSC1	Q92574	D3	436~635	0.86	PDB
RB1	P06400	D1	1~52	KDM5A	P29375	D5	1608~1664	0.86	NO_PDB
TXNIP	Q9H3M7	D2	303~391	PRKAA2	P54646	D1	1~489,521~552	0.86	NO_PDB
MAML2	Q8IZL2	D7	961~1156	CREBBP	Q92793	D11	1757~1866	0.859	NO_PDB
KDM1A	O60341	D2	169~852	CHD3	Q12873	D3	208~376	0.858	NO_PDB
BRD8	Q9H0E9	D2	161~360	TRRAP	Q9Y4A5	D26	2751~3250	0.858	NO_PDB
MET	P08581	D1	1~25	CEACAM21	Q3KPI0	D1	1~34	0.858	NO_PDB
CNOT1	A5YKK6	D4	830~1006	TNRC6A	Q8NDV7	D3	321~520	0.857	NO_PDB
RIOX1	Q9H6W3	D1	1~181	TRRAP	Q9Y4A5	D16	1761~1960	0.857	NO_PDB
TP53	P04637	D1	1~92	EP300	Q09472	D11	1719~1829	0.857	PDB
ING3	Q9NXR8	D2	129~359	TRRAP	Q9Y4A5	D9	961~1160	0.856	NO_PDB
EP300	Q09472	D1	1~200	HIF1A	Q16665	D1	1~365,771~788	0.856	PDB
TAF9B	Q9HBM6	D2	129~251	TRRAP	Q9Y4A5	D30	3251~3859	0.856	PDB
WRAP73	Q9P2S5	D1	1~460	PRCC	Q92733	D2	161~360	0.856	NO_PDB
CUL4B	Q13620	D1	1~197	DNMT3A	Q9Y6K1	D3	436~912	0.856	NO_PDB
TOM1L1	O75674	D4	304~476	CLTC	Q00610	D1	1~490	0.855	NO_PDB
CUL3	Q13618	D2	26~768	NCOA3	Q9Y6Q9	D4	537~736	0.855	NO_PDB
FBXO8	Q9NRD0	D2	70~319	MTOR	P42345	D2	301~700	0.854	NO_PDB
CNOT1	A5YKK6	D4	830~1006	TNRC6B	Q9UPQ9	D6	801~1000	0.854	NO_PDB
EP400	Q96L91	D17	2561~2760	TRRAP	Q9Y4A5	D22	2301~2750	0.853	NO_PDB
MTOR	P42345	D7	1801~2200	TRIM37	O94972	D4	772~964	0.853	NO_PDB
RB1	P06400	D0	1~928	TFDP1	Q14186	D0	1~410	0.852	PDB
USP8	P40818	D3	180~325	PTEN	P60484	D1	1~355	0.852	NO_PDB
UBE2I	P63279	D1	1~158	CHD3	Q12873	D6	1396~1527,1692~1889	0.852	NO_PDB
MRGBP	Q9NV56	D3	109~204	TRRAP	Q9Y4A5	D20	2241~2440	0.851	NO_PDB
KDM6A	O15550	D2	38~437,467~512	KMT2C	Q8NEZ4	D1	1~200	0.851	NO_PDB
IRS2	Q9Y4H2	D6	625~824	MTOR	P42345	D7	1801~2200	0.851	NO_PDB
BLM	P54132	D2	161~360	ATM	Q13315	D9	801~1200	0.851	NO_PDB
TP53	P04637	D1	1~92	HTT	P42858	D2	161~360	0.85	NO_PDB
IRS2	Q9Y4H2	D8	945~1144	MTOR	P42345	D5	1201~1600	0.85	NO_PDB
PRKDC	P78527	D25	3841~4040	ATM	Q13315	D9	801~1200	0.85	NO_PDB
MTMR3	Q13615	D3	750~949	MTOR	P42345	D3	601~1000	0.85	NO_PDB
CLIP1	P30622	D11	1302~1438	MTOR	P42345	D2	301~700	0.849	NO_PDB
SUPT7L	O94864	D2	52~270	TRRAP	Q9Y4A5	D4	321~520	0.849	PDB
ERCC2	P18074	D1	1~760	ERCC5	P28715	D2	166~294	0.849	NO_PDB
MTOR	P42345	D6	1501~1900	UBAP2L	Q14157	D2	161~360	0.848	NO_PDB
SUPT20H	Q8NEM7	D4	431~630	TRRAP	Q9Y4A5	D24	2721~2920	0.848	PDB
ARID2	Q68CP9	D2	1~112,1536~1572	LHX4	Q969G2	D2	27~224	0.848	NO_PDB
UVRAG	Q9P2Y5	D1	1~31	MTOR	P42345	D1	1~400	0.848	NO_PDB
ATM	Q13315	D9	801~1200	RSF1	Q96T23	D3	379~578	0.847	NO_PDB
E2F1	Q01094	D1	1~126	TRRAP	Q9Y4A5	D24	2721~2920	0.847	NO_PDB
MTOR	P42345	D5	1201~1600	EP300	Q09472	D12	1830~2049	0.847	NO_PDB
EPC2	Q52LR7	D6	644~807	TRRAP	Q9Y4A5	D29	3361~3560	0.847	NO_PDB
TP53	P04637	D1	1~92	PRKDC	P78527	D12	1761~1960	0.846	NO_PDB
DLAT	P10515	D5	311~354	PDHB	P11177	D2	30~359	0.846	NO_PDB
GC	P02774	D1	17~474	CUBN	O60494	D8	2124~2523	0.846	NO_PDB
ATM	Q13315	D13	1201~1600	TDP1	Q9NUW8	D1	1~160	0.846	NO_PDB
SUPT20H	Q8NEM7	D5	591~779	TRRAP	Q9Y4A5	D26	2751~3250	0.846	PDB
TP53	P04637	D1	1~92	BAP1	Q92560	D1	1~280,528~586,612~699	0.846	NO_PDB
MTOR	P42345	D7	1801~2200	MLXIPL	Q9NP71	D5	469~647	0.846	NO_PDB
SREBF2	Q12772	D5	475~1141	TRRAP	Q9Y4A5	D31	3521~3720	0.845	NO_PDB
MTOR	P42345	D8	2101~2500	MLXIPL	Q9NP71	D5	469~647	0.845	NO_PDB
RPA2	P15927	D2	45~270	ATM	Q13315	D12	1281~1480	0.845	NO_PDB
PAXIP1	Q6ZW49	D5	589~1069	KMT2D	O14686	D10	2101~2500	0.845	NO_PDB
TSC2	P49815	D2	36~420	FOXO1	Q12778	D3	249~448	0.844	NO_PDB
COL9A1	P20849	D0	1~921	VHL	P40337	D0	1~213	0.844	NO_PDB
EP300	Q09472	D7	331~426,460~475,2050~2087	MAML2	Q8IZL2	D2	161~360	0.844	NO_PDB
TSC2	P49815	D2	36~420	TSC1	Q92574	D7	976~1164	0.843	PDB
CUL3	Q13618	D1	1~25	SF3B3	Q15393	D1	1~1217	0.843	NO_PDB
RIOX1	Q9H6W3	D1	1~181	TRRAP	Q9Y4A5	D31	3521~3720	0.843	NO_PDB
BRD8	Q9H0E9	D2	161~360	TRRAP	Q9Y4A5	D2	1~450	0.843	NO_PDB
NPAT	Q14207	D5	551~750	TRRAP	Q9Y4A5	D27	3041~3240	0.843	NO_PDB
KDM6A	O15550	D2	38~447,457~512	KMT2D	O14686	D5	961~1359	0.843	NO_PDB
MAGEA11	P43364	D2	217~429	PNKD	Q8N490	D2	77~385	0.843	NO_PDB
SUPT7L	O94864	D3	271~414	TRRAP	Q9Y4A5	D16	1761~1960	0.842	PDB
COL4A2	P08572	D3	321~520	VHL	P40337	D2	59~213	0.842	NO_PDB
MTOR	P42345	D6	1501~1900	TRIM37	O94972	D3	612~811	0.842	NO_PDB
TP53	P04637	D1	1~92	TRRAP	Q9Y4A5	D16	1761~1960	0.841	NO_PDB
KDM6A	O15550	D2	38~437,467~512	TLE1	Q04724	D3	127~326	0.841	NO_PDB
BRCA2	P51587	D2	1~400	ATM	Q13315	D2	1~400	0.841	NO_PDB
COL4A2	P08572	D7	961~1160	VHL	P40337	D2	59~213	0.841	NO_PDB
CNOT1	A5YKK6	D9	1824~2376	TNRC6C	Q9HCJ0	D5	641~840	0.841	NO_PDB
C16orf70	Q9BSU1	D1	1~422	NEFH	P12036	D5	732~931	0.841	NO_PDB
BRCA1	P38398	D12	1649~1863	ATM	Q13315	D8	801~1000	0.84	NO_PDB
MED15	Q96RN5	D1	1~77	TRRAP	Q9Y4A5	D25	2881~3080	0.84	NO_PDB
MED13	Q9UHV7	D5	937~1058	MED11	Q9P086	D1	1~83	0.84	NO_PDB
USP2	O75604	D2	263~605	AHNAK	Q09666	D2	126~525	0.84	NO_PDB
ATM	Q13315	D19	2081~2280	AVEN	Q9NQS1	D2	161~360	0.839	NO_PDB
RB1	P06400	D2	53~854	TCF3	P15923	D1	1~200	0.839	NO_PDB
TP53	P04637	D1	1~92	CREBBP	Q92793	D6	589~676	0.839	PDB
MTOR	P42345	D5	1201~1600	EP300	Q09472	D1	1~200	0.839	NO_PDB
MTOR	P42345	D4	901~1300	DCP2	Q8IU60	D2	249~405	0.839	NO_PDB
RIOX1	Q9H6W3	D1	1~181	TRRAP	Q9Y4A5	D24	2721~2920	0.838	NO_PDB
FBXW7	Q969H0	D1	1~228	MTOR	P42345	D6	1501~1900	0.838	NO_PDB
ATXN7L3	Q14CW9	D2	105~191	TRRAP	Q9Y4A5	D27	3041~3240	0.837	NO_PDB
NBN	O60934	D4	655~726	ATM	Q13315	D6	401~800	0.837	PDB
TP53BP1	Q12888	D7	961~1160	ATM	Q13315	D13	1201~1600	0.836	NO_PDB
ATXN7L3	Q14CW9	D4	247~347	TRRAP	Q9Y4A5	D6	451~900	0.834	NO_PDB
ARID2	Q68CP9	D11	1627~1705	DPF3	Q92784	D2	88~247	0.834	NO_PDB
SORBS2	O94875	D4	481~680	FAT1	Q14517	D11	1601~1800	0.834	NO_PDB
RB1	P06400	D2	53~854	ARID4A	P29374	D7	797~996	0.833	NO_PDB
SREBF2	Q12772	D1	1~200	TRRAP	Q9Y4A5	D10	901~1350	0.832	NO_PDB
BRD8	Q9H0E9	D7	826~1101	TRRAP	Q9Y4A5	D3	161~360	0.831	NO_PDB
CNOT1	A5YKK6	D9	1824~2376	TNRC6C	Q9HCJ0	D1	1~200	0.831	NO_PDB
FLCN	Q8NFG4	D2	1~27,78~579	FNIP1	Q8TF40	D7	878~984	0.831	NO_PDB
TP53	P04637	D1	1~92	EP300	Q09472	D5	568~654	0.831	PDB
PRKDC	P78527	D23	3521~3720	ATM	Q13315	D14	1441~1640	0.83	NO_PDB
TAF12	Q16514	D1	1~55	TRRAP	Q9Y4A5	D24	2721~2920	0.83	PDB
MTOR	P42345	D3	601~1000	PRR5L	Q6MZQ0	D3	230~368	0.83	NO_PDB
ATM	Q13315	D11	1121~1320	MCPH1	Q8NEM0	D4	425~624	0.83	NO_PDB
ATM	Q13315	D24	2721~2920	AVEN	Q9NQS1	D2	161~360	0.829	NO_PDB
ADRB2	P07550	D0	1~413	VHL	P40337	D0	1~213	0.829	NO_PDB
BRD8	Q9H0E9	D4	481~680	TRRAP	Q9Y4A5	D16	1761~1960	0.829	NO_PDB
ATM	Q13315	D3	161~360	TOPBP1	Q92547	D4	452~549	0.829	NO_PDB
MAP1B	P46821	D11	1810~2009	LRRK2	Q5S007	D1	1~878	0.829	NO_PDB
CNOT1	A5YKK6	D4	830~1006	TNRC6B	Q9UPQ9	D2	161~360	0.828	NO_PDB
BRCA2	P51587	D1	1~200	ATM	Q13315	D2	1~400	0.828	NO_PDB
TOM1	O60784	D4	311~492	CLTC	Q00610	D1	1~490	0.828	NO_PDB
RIOX1	Q9H6W3	D1	1~181	TRRAP	Q9Y4A5	D22	2301~2750	0.827	NO_PDB
CCDC8	Q9H0W5	D3	321~520	CUL7	Q14999	D5	971~1651	0.827	NO_PDB
ATM	Q13315	D17	1761~1960	STK11	Q15831	D3	352~433	0.827	NO_PDB
KDM6A	O15550	D1	1~37	WDR5	P61964	D2	30~334	0.826	NO_PDB
ACE2	Q9BYF1	D1	18~734	SHANK1	Q9Y566	D12	1564~1763	0.826	NO_PDB
SOX3	P41225	D1	1~136	TRRAP	Q9Y4A5	D16	1761~1960	0.825	NO_PDB
PTEN	P60484	D2	356~403	MAGI3	Q5TCQ9	D10	847~941	0.825	NO_PDB
ABL1	P00519	D1	1~47	ATM	Q13315	D23	2561~2760	0.825	NO_PDB
ARID1A	O14497	D2	161~360	ACTL6A	O96019	D1	1~429	0.825	NO_PDB
BIN1	O00499	D2	281~515	CLTC	Q00610	D2	491~930	0.825	NO_PDB
TXNIP	Q9H3M7	D1	1~302	PRPF31	Q8WWY3	D1	1~45	0.825	NO_PDB
RYR1	P21817	D10	2701~3100	ANK1	P16157	D4	1649~1848	0.825	NO_PDB
RBPJ	Q06330	D2	26~451	MAML2	Q8IZL2	D7	961~1156	0.824	NO_PDB
MRE11	P49959	D4	537~708	TRRAP	Q9Y4A5	D27	3041~3240	0.824	NO_PDB
MDM2	Q00987	D4	275~435	ATM	Q13315	D1	1~200	0.824	NO_PDB
E2F4	Q16254	D2	202~413	TRRAP	Q9Y4A5	D10	901~1350	0.824	NO_PDB
MTOR	P42345	D7	1801~2200	ABL1	P00519	D5	838~1020	0.824	NO_PDB
MTMR3	Q13615	D4	910~1008	MTOR	P42345	D3	601~1000	0.824	NO_PDB
NFE2L2	Q16236	D1	1~200	ARPC2	O15144	D1	1~300	0.824	NO_PDB
LRRK2	Q5S007	D1	1~878	PTPN23	Q9H3S7	D2	715~914	0.824	NO_PDB
CNOT1	A5YKK6	D8	1599~1823	TNRC6C	Q9HCJ0	D1	1~200	0.823	NO_PDB
TP53	P04637	D1	1~92	PRKDC	P78527	D7	961~1160	0.823	NO_PDB
SREBF1	P36956	D1	1~200	TRRAP	Q9Y4A5	D20	2241~2440	0.823	NO_PDB
BRD8	Q9H0E9	D3	321~520	TRRAP	Q9Y4A5	D7	641~840	0.822	NO_PDB
ATM	Q13315	D12	1281~1480	RANBP9	Q96S59	D1	1~139	0.822	NO_PDB
ACE2	Q9BYF1	D1	18~734	SHANK1	Q9Y566	D3	424~548	0.822	NO_PDB
IRS1	P35568	D5	589~788	MTOR	P42345	D6	1501~1900	0.822	NO_PDB
KNG1	P01042	D0	1~644	VHL	P40337	D0	1~213	0.822	NO_PDB
TP53	P04637	D1	1~92	EP300	Q09472	D7	331~426,460~475,2050~2087	0.822	PDB
TP53	P04637	D0	1~393	DTL	Q9NZJ0	D0	1~730	0.822	NO_PDB
SOX3	P41225	D1	1~136	TRRAP	Q9Y4A5	D24	2721~2920	0.821	NO_PDB
TAF12	Q16514	D1	1~55	TRRAP	Q9Y4A5	D16	1761~1960	0.821	PDB
TP53	P04637	D1	1~92	PRKDC	P78527	D3	321~520	0.821	NO_PDB
PDHB	P11177	D2	30~359	PDHX	O00330	D4	183~501	0.821	NO_PDB
SUPT20H	Q8NEM7	D5	591~779	TRRAP	Q9Y4A5	D9	961~1160	0.821	PDB
DAPK1	P53355	D2	342~1430	TSC1	Q92574	D1	1~275	0.821	NO_PDB
FOXR1	Q6PIV2	D1	1~169	TRRAP	Q9Y4A5	D26	2751~3250	0.821	NO_PDB
RB1	P06400	D2	53~854	RFC1	P35251	D1	1~200	0.82	NO_PDB
ARID1A	O14497	D8	1005~1121	SMARCA4	P51532	D7	1397~1450	0.82	PDB
SUPT20H	Q8NEM7	D4	431~630	TRRAP	Q9Y4A5	D16	1761~1960	0.82	PDB
AKAP13	Q12802	D1	1~300	THRA	P10827	D3	421~490	0.82	NO_PDB
MED15	Q96RN5	D2	78~277	TRRAP	Q9Y4A5	D32	3681~3859	0.82	NO_PDB
E2F1	Q01094	D3	304~437	TRRAP	Q9Y4A5	D7	641~840	0.819	NO_PDB
ATM	Q13315	D23	2561~2760	SIM2	Q14190	D3	513~667	0.819	NO_PDB
BRCA1	P38398	D3	269~468	ATM	Q13315	D11	1121~1320	0.819	NO_PDB
BLM	P54132	D1	1~200	ATM	Q13315	D16	1601~2000	0.819	NO_PDB
PTEN	P60484	D1	1~355	TP53BP1	Q12888	D1	1~200	0.819	NO_PDB
SPEN	Q96T58	D20	3041~3240	WRAP73	Q9P2S5	D1	1~460	0.818	NO_PDB
BLM	P54132	D5	416~639	ATM	Q13315	D13	1201~1600	0.818	NO_PDB
MTOR	P42345	D6	1501~1900	MLXIPL	Q9NP71	D1	1~85	0.818	NO_PDB
HDAC1	Q13547	D1	1~392	SPEN	Q96T58	D7	961~1160	0.818	NO_PDB
SPEN	Q96T58	D17	2561~2760	WRAP73	Q9P2S5	D1	1~460	0.817	NO_PDB
IRS2	Q9Y4H2	D4	305~504	MTOR	P42345	D8	2101~2500	0.817	NO_PDB
SLC9A3R1	O14745	D1	1~114	YAP1	P46937	D3	271~504	0.817	NO_PDB
PBRM1	Q86U86	D4	379~499	SMARCA4	P51532	D2	211~362	0.816	PDB
ATM	Q13315	D17	1761~1960	DYRK2	Q92630	D3	543~601	0.816	NO_PDB
MYCN	P04198	D1	1~200	TRRAP	Q9Y4A5	D30	3251~3859	0.816	NO_PDB
EPC1	Q9H2F5	D6	695~836	TRRAP	Q9Y4A5	D16	1761~1960	0.816	NO_PDB
GSK3B	P49841	D1	1~391	TSC1	Q92574	D2	276~475	0.815	NO_PDB
PTEN	P60484	D1	1~355	MAGI2	Q86UL8	D13	1240~1455	0.815	NO_PDB
MTOR	P42345	D8	2101~2500	ABL1	P00519	D4	678~877	0.815	NO_PDB
KMT2C	Q8NEZ4	D16	4501~4750	ASXL2	Q76L83	D10	1329~1435	0.815	NO_PDB
EP400	Q96L91	D20	3041~3159	TRRAP	Q9Y4A5	D26	2751~3250	0.814	NO_PDB
EP400	Q96L91	D2	161~360	TRRAP	Q9Y4A5	D16	1761~1960	0.814	NO_PDB
MTOR	P42345	D6	1501~1900	MLXIP	Q9HAP2	D1	1~125	0.814	NO_PDB
MAML2	Q8IZL2	D2	161~360	CREBBP	Q92793	D3	347~443,477~494	0.814	NO_PDB
BRD8	Q9H0E9	D7	826~1101	TRRAP	Q9Y4A5	D16	1761~1960	0.813	NO_PDB
RPA2	P15927	D2	45~270	ATM	Q13315	D21	2241~2440	0.813	NO_PDB
BRCA2	P51587	D24	2476~2900	ATM	Q13315	D3	161~360	0.813	NO_PDB
BRCA2	P51587	D25	2721~2920	PLEC	Q15149	D19	2881~3080	0.813	NO_PDB
CNOT1	A5YKK6	D4	830~1006	TNKS1BP1	Q9C0C2	D2	161~360	0.813	NO_PDB
SPEN	Q96T58	D7	961~1160	WRAP73	Q9P2S5	D1	1~460	0.813	NO_PDB
BLM	P54132	D2	161~360	ATM	Q13315	D1	1~200	0.813	NO_PDB
TP53	P04637	D1	1~92	BRCA1	P38398	D12	1649~1863	0.813	NO_PDB
CUL7	Q14999	D5	971~1651	CUL9	Q8IWT3	D6	1119~1957	0.813	NO_PDB
E2F3	O00716	D1	1~177	KMT2D	O14686	D18	4501~4900	0.813	NO_PDB
MED14	O60244	D2	48~147	TRRAP	Q9Y4A5	D21	2401~2600	0.812	NO_PDB
PRKDC	P78527	D6	801~1000	ATM	Q13315	D15	1601~1800	0.812	NO_PDB
E2F1	Q01094	D1	1~126	TRRAP	Q9Y4A5	D12	1281~1480	0.812	NO_PDB
IRS2	Q9Y4H2	D8	945~1144	MTOR	P42345	D6	1501~1900	0.812	NO_PDB
TP53	P04637	D1	1~92	TRRAP	Q9Y4A5	D27	3041~3240	0.811	NO_PDB
PRKDC	P78527	D7	961~1160	ATM	Q13315	D14	1441~1640	0.811	NO_PDB
HDAC1	Q13547	D1	1~392	SPEN	Q96T58	D16	2401~2600	0.811	NO_PDB
EP300	Q09472	D11	1719~1829	MAML2	Q8IZL2	D7	961~1156	0.811	NO_PDB
BRD8	Q9H0E9	D3	321~520	TRRAP	Q9Y4A5	D16	1761~1960	0.81	NO_PDB
SREBF2	Q12772	D1	1~200	TRRAP	Q9Y4A5	D18	1901~2300	0.81	NO_PDB
HIF1A	Q16665	D5	789~826	CREBBP	Q92793	D11	1757~1866	0.81	PDB
EPC1	Q9H2F5	D6	695~836	TRRAP	Q9Y4A5	D24	2721~2920	0.81	NO_PDB
KDM6A	O15550	D2	38~437,467~512	PAGR1	Q9BTK6	D1	1~254	0.81	NO_PDB
EP400	Q96L91	D15	2241~2440	TRRAP	Q9Y4A5	D12	1281~1480	0.81	NO_PDB
IRS2	Q9Y4H2	D9	1105~1304	MTOR	P42345	D6	1501~1900	0.809	NO_PDB
ATM	Q13315	D4	901~1300	USP37	Q86T82	D4	611~701	0.809	NO_PDB
TSC1	Q92574	D7	976~1164	FBXW5	Q969U6	D1	1~566	0.808	NO_PDB
TSC2	P49815	D4	421~936,1007~1082,1181~1246,1490~1763	HERC1	Q15751	D9	1281~1480	0.808	NO_PDB
SUPT7L	O94864	D2	52~270	TRRAP	Q9Y4A5	D18	1901~2300	0.807	PDB
CNOT1	A5YKK6	D3	686~829	CNOT8	Q9UFF9	D1	1~292	0.807	PDB
TP53	P04637	D1	1~92	HTT	P42858	D13	1921~2120	0.806	NO_PDB
HERC2	O95714	D29	4481~4680	TP53	P04637	D1	1~92	0.806	NO_PDB
MDM4	O15151	D4	207~432	MTOR	P42345	D6	1501~1900	0.806	NO_PDB
WDR5	P61964	D2	30~334	KMT2C	Q8NEZ4	D23	3521~3720	0.805	PDB
SREBF2	Q12772	D1	1~200	TRRAP	Q9Y4A5	D2	1~450	0.804	NO_PDB
LYPD3	O95274	D3	236~346	MTOR	P42345	D8	2101~2500	0.804	NO_PDB
FH	P07954	D1	1~48	PRKDC	P78527	D14	2081~2280	0.804	NO_PDB
MTOR	P42345	D8	2101~2500	USP9X	Q93008	D4	2481~2554	0.804	NO_PDB
RUNX1T1	Q06455	D1	1~118	SPEN	Q96T58	D22	3361~3560	0.803	NO_PDB
MTOR	P42345	D7	1801~2200	EP300	Q09472	D1	1~200	0.803	NO_PDB
PHLPP2	Q6ZVD8	D2	1043~1323	CUL3	Q13618	D2	26~768	0.803	NO_PDB
BRCA2	P51587	D12	1281~1480	ATM	Q13315	D7	641~840	0.802	NO_PDB
MED13	Q9UHV7	D5	937~1058	MED14	O60244	D2	48~147	0.802	NO_PDB
EIF3C	Q99613	D3	168~322	MTOR	P42345	D6	1501~1900	0.802	NO_PDB
MTOR	P42345	D8	2101~2500	TP53	P04637	D1	1~92	0.802	NO_PDB
HIP1R	O75146	D2	316~357	CLTC	Q00610	D1	1~490	0.801	NO_PDB
PLAC1	Q9HBJ0	D1	1~23	TRRAP	Q9Y4A5	D5	481~680	0.801	NO_PDB
USP22	Q9UPT9	D1	1~20	TRRAP	Q9Y4A5	D27	3041~3240	0.801	NO_PDB
BRCA1	P38398	D12	1649~1863	ATM	Q13315	D9	801~1200	0.801	NO_PDB
USP25	Q9UHP3	D1	1~60	PTEN	P60484	D1	1~355	0.801	NO_PDB
USF1	P22415	D1	1~196	TRRAP	Q9Y4A5	D30	3251~3859	0.8	NO_PDB
PLAC1	Q9HBJ0	D3	128~212	TRRAP	Q9Y4A5	D16	1761~1960	0.8	NO_PDB
MTOR	P42345	D6	1501~1900	TP53	P04637	D1	1~92	0.798	NO_PDB
ATM	Q13315	D11	1121~1320	TOPBP1	Q92547	D5	550~744	0.796	NO_PDB
NBN	O60934	D3	495~694	MTOR	P42345	D6	1501~1900	0.796	NO_PDB
NUMB	P49757	D4	356~555	MTOR	P42345	D7	1801~2200	0.796	NO_PDB
MRGBP	Q9NV56	D3	109~204	TRRAP	Q9Y4A5	D4	321~520	0.795	NO_PDB
MED15	Q96RN5	D3	238~437	TRRAP	Q9Y4A5	D10	901~1350	0.794	NO_PDB
CLTC	Q00610	D1	1~490	GGA3	Q9NZ52	D2	305~577	0.794	NO_PDB
SOX3	P41225	D1	1~136	TRRAP	Q9Y4A5	D10	901~1350	0.794	NO_PDB
CCNC	P24863	D1	1~283	SPEN	Q96T58	D15	2241~2440	0.794	NO_PDB
ATXN7	O15265	D6	723~892	TRRAP	Q9Y4A5	D24	2721~2920	0.794	NO_PDB
ING1	Q9UK53	D1	1~185	TRRAP	Q9Y4A5	D15	1601~1800	0.794	NO_PDB
MTOR	P42345	D4	901~1300	TP53	P04637	D1	1~92	0.794	NO_PDB
MTOR	P42345	D5	1201~1600	DCP2	Q8IU60	D2	249~405	0.794	NO_PDB
BLM	P54132	D5	416~639	ATM	Q13315	D12	1281~1480	0.793	NO_PDB
FOXD4L6	Q3SYB3	D3	213~417	LRP1B	Q9NZR2	D5	641~840	0.793	NO_PDB
TAF10	Q12962	D1	1~115	TRRAP	Q9Y4A5	D24	2721~2920	0.793	NO_PDB
BRCA2	P51587	D16	1601~2090	ATM	Q13315	D12	1281~1480	0.792	NO_PDB
ATM	Q13315	D22	2401~2600	DCLRE1A	Q6PJP8	D2	117~185	0.792	NO_PDB
ARID1A	O14497	D1	1~200	SKP1	P63208	D1	1~163	0.792	NO_PDB
ULK1	O75385	D3	446~645	MTOR	P42345	D3	601~1000	0.792	NO_PDB
CCNT1	O60563	D4	606~726	TSC2	P49815	D4	421~936,1007~1082,1181~1246,1490~1763	0.792	NO_PDB
CCNC	P24863	D1	1~283	SPEN	Q96T58	D17	2561~2760	0.792	NO_PDB
SQSTM1	Q13501	D3	271~390	MTOR	P42345	D2	301~700	0.791	NO_PDB
ATM	Q13315	D3	161~360	TOPBP1	Q92547	D2	291~339	0.791	NO_PDB
FBXW7	Q969H0	D1	1~228	KDM6A	O15550	D7	887~1401	0.791	NO_PDB
MED4	Q9NPJ6	D2	25~192	MED13	Q9UHV7	D6	1~306,1049~1490,1618~1984,2041~2174	0.791	NO_PDB
CNOT1	A5YKK6	D7	1354~1598	TNKS1BP1	Q9C0C2	D2	161~360	0.791	NO_PDB
BRCA2	P51587	D1	1~200	ATM	Q13315	D3	161~360	0.79	NO_PDB
MTOR	P42345	D6	1501~1900	RPTOR	Q8N122	D1	1~21	0.79	PDB
KDR	P35968	D2	28~821	TXNIP	Q9H3M7	D1	1~302	0.79	NO_PDB
RC3H2	Q9HBD1	D4	772~971	CNOT1	A5YKK6	D7	1354~1598	0.79	NO_PDB
CAPZA2	P47755	D1	1~286	CNOT1	A5YKK6	D3	686~829	0.79	NO_PDB
NPAT	Q14207	D3	231~430	TRRAP	Q9Y4A5	D12	1281~1480	0.789	NO_PDB
KDM6A	O15550	D7	887~1401	AR	P10275	D1	1~200	0.789	NO_PDB
SOX3	P41225	D3	220~446	TRRAP	Q9Y4A5	D27	3041~3240	0.789	NO_PDB
PRKDC	P78527	D14	2081~2280	ATM	Q13315	D8	801~1000	0.788	NO_PDB
MTOR	P42345	D7	1801~2200	EP300	Q09472	D14	2248~2414	0.788	NO_PDB
ACE2	Q9BYF1	D1	18~734	SHANK1	Q9Y566	D11	1404~1603	0.788	NO_PDB
SENP3	Q9H4L4	D3	307~574	KMT2D	O14686	D12	2701~3100	0.788	NO_PDB
PRKDC	P78527	D5	641~840	ATM	Q13315	D8	801~1000	0.787	NO_PDB
CDKN1A	P38936	D2	84~164	TRRAP	Q9Y4A5	D16	1761~1960	0.787	NO_PDB
EP400	Q96L91	D19	2881~3080	TRRAP	Q9Y4A5	D24	2721~2920	0.787	NO_PDB
ATM	Q13315	D4	901~1300	TRIM37	O94972	D3	612~811	0.787	NO_PDB
KDM1A	O60341	D2	169~852	RB1	P06400	D1	1~52	0.787	NO_PDB
ARID1A	O14497	D14	1641~1751,1819~1867,1905~2285	SMARCB1	Q12824	D1	1~385	0.787	PDB
IRS2	Q9Y4H2	D3	152~189	MTOR	P42345	D1	1~400	0.787	NO_PDB
SREBF2	Q12772	D1	1~200	TRRAP	Q9Y4A5	D3	161~360	0.786	NO_PDB
EP300	Q09472	D7	331~426,460~475,2050~2087	MAML2	Q8IZL2	D7	961~1156	0.786	NO_PDB
BRD8	Q9H0E9	D4	481~680	TRRAP	Q9Y4A5	D26	2751~3250	0.786	NO_PDB
SPEN	Q96T58	D21	3201~3400	WRAP73	Q9P2S5	D1	1~460	0.786	NO_PDB
NPAT	Q14207	D2	71~270	TRRAP	Q9Y4A5	D16	1761~1960	0.785	NO_PDB
BRCA2	P51587	D12	1281~1480	ATM	Q13315	D19	2081~2280	0.785	NO_PDB
MTOR	P42345	D4	901~1300	RICTOR	Q6R327	D3	1064~1263	0.785	PDB
ARHGEF7	Q14155	D4	582~803	LRRK2	Q5S007	D4	2141~2498	0.785	NO_PDB
BRD8	Q9H0E9	D3	321~520	TRRAP	Q9Y4A5	D9	961~1160	0.784	NO_PDB
TP53	P04637	D1	1~92	RB1CC1	Q8TDY2	D2	1~215,300~643	0.784	NO_PDB
PRKDC	P78527	D11	1601~1800	ATM	Q13315	D16	1601~2000	0.784	NO_PDB
CNOT1	A5YKK6	D8	1599~1823	TNRC6A	Q8NDV7	D8	1121~1320	0.784	NO_PDB
PAM	P19021	D2	42~360	TSC2	P49815	D1	1~35	0.784	NO_PDB
RAD17	O75943	D3	618~681	ATM	Q13315	D19	2081~2280	0.784	NO_PDB
TSC2	P49815	D7	1764~1807	HERC1	Q15751	D5	641~840	0.784	NO_PDB
CHD4	Q14839	D4	368~447	CHD3	Q12873	D2	131~207	0.784	PDB
NANOS1	Q8WY41	D1	1~41	CNOT1	A5YKK6	D4	830~1006	0.784	PDB
NPAT	Q14207	D9	1191~1390	TRRAP	Q9Y4A5	D9	961~1160	0.783	NO_PDB
TP53	P04637	D1	1~92	SIN3A	Q96ST3	D2	120~214	0.783	NO_PDB
ATM	Q13315	D11	1121~1320	DCLRE1A	Q6PJP8	D5	506~698	0.783	NO_PDB
E2F4	Q16254	D2	202~413	TRRAP	Q9Y4A5	D27	3041~3240	0.783	NO_PDB
OFD1	O75665	D7	949~1012	TRRAP	Q9Y4A5	D26	2751~3250	0.783	NO_PDB
MBTD1	Q05BQ5	D3	570~628	TRRAP	Q9Y4A5	D16	1761~1960	0.782	NO_PDB
POLA1	P09884	D2	161~321	RB1	P06400	D2	53~854	0.782	NO_PDB
BRCA2	P51587	D14	1441~1640	ATM	Q13315	D19	2081~2280	0.782	NO_PDB
CDK1	P06493	D1	1~297	CCNB2	O95067	D1	1~115	0.782	PDB
RPS6KB1	P23443	D3	428~511	MTOR	P42345	D5	1201~1600	0.781	PDB
ATM	Q13315	D12	1281~1480	RSF1	Q96T23	D3	379~578	0.781	NO_PDB
TP53	P04637	D1	1~92	CHD3	Q12873	D2	131~207	0.781	NO_PDB
SREBF2	Q12772	D4	404~474	TRRAP	Q9Y4A5	D16	1761~1960	0.781	NO_PDB
TAF9B	Q9HBM6	D2	129~251	TRRAP	Q9Y4A5	D29	3361~3560	0.781	PDB
TP53	P04637	D0	1~393	TPT1	P13693	D0	1~172	0.781	NO_PDB
CHD3	Q12873	D2	131~207	BCL11B	Q9C0K0	D6	640~796	0.78	NO_PDB
MTOR	P42345	D7	1801~2200	UBAP2L	Q14157	D6	801~1000	0.78	NO_PDB
BRD8	Q9H0E9	D7	826~1101	TRRAP	Q9Y4A5	D10	901~1350	0.78	NO_PDB
EPC2	Q52LR7	D6	644~807	TRRAP	Q9Y4A5	D24	2721~2920	0.78	NO_PDB
MAPK14	Q16539	D1	1~360	TSC1	Q92574	D7	976~1164	0.78	NO_PDB
KDM6A	O15550	D2	38~447,457~512	BAP1	Q92560	D2	271~537	0.78	NO_PDB
KDM6A	O15550	D2	38~437,467~512	AR	P10275	D2	161~360	0.779	NO_PDB
TSC2	P49815	D4	421~936,1007~1082,1181~1246,1490~1763	TSC1	Q92574	D6	855~975	0.779	PDB
TP53	P04637	D1	1~92	PRKDC	P78527	D9	1281~1480	0.779	NO_PDB
SOCS4	Q8WXH5	D1	1~265	ELOC	Q15369	D1	1~112	0.779	PDB
CNOT1	A5YKK6	D5	1007~1073	CNOT8	Q9UFF9	D1	1~292	0.779	PDB
CLTC	Q00610	D1	1~490	TNK2	Q07912	D1	1~458	0.778	NO_PDB
VHL	P40337	D0	1~213	ZHX2	Q9Y6X8	D0	1~837	0.778	NO_PDB
MRE11	P49959	D4	537~708	TRRAP	Q9Y4A5	D21	2401~2600	0.778	NO_PDB
BRD8	Q9H0E9	D3	321~520	TRRAP	Q9Y4A5	D6	451~900	0.778	NO_PDB
MRGBP	Q9NV56	D3	109~204	TRRAP	Q9Y4A5	D16	1761~1960	0.778	NO_PDB
PBRM1	Q86U86	D2	44~297	SMARCC2	Q8TAQ2	D8	953~1214	0.778	PDB
TSC2	P49815	D2	36~420	CDK11A	Q9UQ88	D3	195~418	0.778	NO_PDB
RNF126	Q9BV68	D1	11~210	MTOR	P42345	D4	901~1300	0.778	NO_PDB
KDM6A	O15550	D2	38~437,467~512	AR	P10275	D4	481~557	0.777	NO_PDB
PRKDC	P78527	D21	3201~3400	ATM	Q13315	D11	1121~1320	0.777	NO_PDB
KAT5	Q92993	D2	118~219	TRRAP	Q9Y4A5	D21	2401~2600	0.777	NO_PDB
CLTC	Q00610	D2	491~930	PTPN23	Q9H3S7	D6	1470~1621	0.777	NO_PDB
CUL3	Q13618	D0	1~768	DCUN1D2	Q6PH85	D0	1~259	0.777	NO_PDB
FOXO1	Q12778	D1	1~157	ATM	Q13315	D3	161~360	0.777	NO_PDB
DCAF8	Q5TAQ9	D2	132~553	DNMT3A	Q9Y6K1	D1	1~280	0.777	NO_PDB
EPOR	P19235	D2	32~265	ELOC	Q15369	D1	1~112	0.777	NO_PDB
CNOT1	A5YKK6	D4	830~1006	GPBP1L1	Q9HC44	D1	1~200	0.777	NO_PDB
ING3	Q9NXR8	D2	129~359	TRRAP	Q9Y4A5	D32	3681~3859	0.776	NO_PDB
PLAC1	Q9HBJ0	D1	1~23	TRRAP	Q9Y4A5	D24	2721~2920	0.776	NO_PDB
ATM	Q13315	D23	2561~2760	DCLRE1A	Q6PJP8	D4	346~545	0.776	NO_PDB
GPS1	Q13098	D2	34~468	CARD11	Q9BXL7	D4	441~630	0.776	NO_PDB
CLIP1	P30622	D1	1~56	MTOR	P42345	D3	601~1000	0.776	NO_PDB
ARID1A	O14497	D8	1005~1121	TP53	P04637	D1	1~92	0.776	NO_PDB
KDM6A	O15550	D2	38~437,467~512	NCOA6	Q14686	D7	785~984	0.776	NO_PDB
MYCN	P04198	D2	161~360	TRRAP	Q9Y4A5	D27	3041~3240	0.776	NO_PDB
ATXN7L3	Q14CW9	D4	247~347	TRRAP	Q9Y4A5	D2	1~450	0.775	NO_PDB
PRKDC	P78527	D1	1~200	HIF1A	Q16665	D3	526~725	0.775	NO_PDB
MTOR	P42345	D5	1201~1600	UBAP2L	Q14157	D3	321~520	0.775	NO_PDB
PRKDC	P78527	D6	801~1000	ATM	Q13315	D11	1121~1320	0.774	NO_PDB
RB1	P06400	D2	53~854	NCOA6	Q14686	D11	1425~1624	0.774	NO_PDB
KDM6A	O15550	D2	38~437,467~512	GATA4	P43694	D1	1~214	0.774	NO_PDB
KAT2B	Q92831	D3	376~449	TRRAP	Q9Y4A5	D16	1761~1960	0.774	NO_PDB
PCM1	Q15154	D1	1~199	CCNB2	O95067	D2	116~398	0.774	NO_PDB
MED15	Q96RN5	D2	78~277	TRRAP	Q9Y4A5	D10	901~1350	0.773	NO_PDB
MET	P08581	D2	26~930	STAT3	P40763	D3	718~770	0.773	NO_PDB
MYCN	P04198	D2	161~360	TRRAP	Q9Y4A5	D30	3251~3859	0.773	NO_PDB
MTMR3	Q13615	D2	590~789	MTOR	P42345	D3	601~1000	0.773	NO_PDB
IRS2	Q9Y4H2	D6	625~824	MTOR	P42345	D5	1201~1600	0.773	NO_PDB
BRD8	Q9H0E9	D5	641~701	TRRAP	Q9Y4A5	D27	3041~3240	0.773	NO_PDB
MYCN	P04198	D1	1~200	TRRAP	Q9Y4A5	D27	3041~3240	0.773	NO_PDB
TP53	P04637	D1	1~92	PRKDC	P78527	D21	3201~3400	0.773	NO_PDB
HIF1A	Q16665	D1	1~375,761~788	MED15	Q96RN5	D3	238~437	0.773	NO_PDB
VHL	P40337	D2	59~213	MTOR	P42345	D8	2101~2500	0.773	NO_PDB
NF2	P35240	D1	1~595	AGAP2	Q99490	D2	161~360	0.772	NO_PDB
NPAT	Q14207	D8	1031~1230	TRRAP	Q9Y4A5	D11	1121~1320	0.772	NO_PDB
KDM6A	O15550	D7	887~1401	KMT2C	Q8NEZ4	D25	3841~4040	0.772	NO_PDB
TP53BP1	Q12888	D5	641~840	ATM	Q13315	D20	2001~2600	0.772	NO_PDB
MTOR	P42345	D5	1201~1600	RICTOR	Q6R327	D5	1448~1509	0.772	PDB
BRD8	Q9H0E9	D2	161~360	TRRAP	Q9Y4A5	D19	2081~2280	0.771	NO_PDB
BRCA1	P38398	D2	109~308	ATM	Q13315	D15	1601~1800	0.771	NO_PDB
ARHGEF10	O15013	D1	1~200	SETD2	Q9BYW2	D15	2462~2564	0.771	NO_PDB
IRS2	Q9Y4H2	D9	1105~1304	MTOR	P42345	D5	1201~1600	0.771	NO_PDB
PAXIP1	Q6ZW49	D5	589~1069	KMT2D	O14686	D1	1~59	0.771	NO_PDB
SLC9A3R1	O14745	D0	1~358	MAPK1	P28482	D0	1~360	0.771	NO_PDB
IRS2	Q9Y4H2	D7	785~984	MTOR	P42345	D7	1801~2200	0.771	NO_PDB
PRKDC	P78527	D10	1441~1640	ATM	Q13315	D3	161~360	0.771	NO_PDB
ATM	Q13315	D3	161~360	RSF1	Q96T23	D3	379~578	0.771	NO_PDB
KDM6A	O15550	D2	38~437,467~512	GATA4	P43694	D3	326~442	0.771	NO_PDB
TAF9B	Q9HBM6	D2	129~251	TRRAP	Q9Y4A5	D4	321~520	0.771	PDB
SIRT1	Q96EB6	D3	525~626	MTOR	P42345	D5	1201~1600	0.771	NO_PDB
CCNC	P24863	D1	1~283	MED13	Q9UHV7	D8	1975~2050	0.77	NO_PDB
CDKN1A	P38936	D2	84~164	TRRAP	Q9Y4A5	D24	2721~2920	0.77	NO_PDB
MTA3	Q9BTC8	D1	1~545	CHD3	Q12873	D8	1890~2000	0.77	NO_PDB
FAT1	Q14517	D27	4161~4360	SH3RF1	Q7Z6J0	D3	135~269	0.77	NO_PDB
E2F4	Q16254	D2	202~413	TRRAP	Q9Y4A5	D16	1761~1960	0.77	NO_PDB
CDC37	Q16543	D1	1~346	HNRNPM	P52272	D3	285~484	0.77	NO_PDB
CHD3	Q12873	D2	131~207	BCL11B	Q9C0K0	D8	847~894	0.769	NO_PDB
CNOT1	A5YKK6	D4	830~1006	TNRC6A	Q8NDV7	D2	161~360	0.769	NO_PDB
NPAT	Q14207	D7	871~1070	TRRAP	Q9Y4A5	D26	2751~3250	0.768	NO_PDB
RBPJ	Q06330	D2	26~451	SPEN	Q96T58	D17	2561~2760	0.768	PDB
CNOT1	A5YKK6	D4	830~1006	TNRC6C	Q9HCJ0	D1	1~200	0.768	NO_PDB
CDKN1A	P38936	D2	84~164	TRRAP	Q9Y4A5	D2	1~450	0.768	NO_PDB
TP53	P04637	D1	1~92	CREBBP	Q92793	D3	347~443,477~494	0.768	PDB
EPC1	Q9H2F5	D5	535~734	TRRAP	Q9Y4A5	D6	451~900	0.768	NO_PDB
MRE11	P49959	D4	537~708	TRRAP	Q9Y4A5	D26	2751~3250	0.767	NO_PDB
ATM	Q13315	D11	1121~1320	MCPH1	Q8NEM0	D3	265~464	0.767	NO_PDB
MEN1	O00255	D1	1~592	KMT2D	O14686	D8	1861~1989	0.767	NO_PDB
MTOR	P42345	D7	1801~2200	ABL1	P00519	D1	1~47	0.767	NO_PDB
CCNC	P24863	D1	1~283	SPEN	Q96T58	D6	801~1000	0.767	NO_PDB
MED14	O60244	D6	980~1164	TRRAP	Q9Y4A5	D16	1761~1960	0.767	NO_PDB
XRCC5	P13010	D1	1~587	ATM	Q13315	D18	1921~2120	0.766	NO_PDB
PLAC1	Q9HBJ0	D1	1~23	TRRAP	Q9Y4A5	D3	161~360	0.766	NO_PDB
HERC2	O95714	D2	161~360	TP53	P04637	D1	1~92	0.766	NO_PDB
MTOR	P42345	D6	1501~1900	EP300	Q09472	D14	2248~2414	0.766	NO_PDB
MTOR	P42345	D7	1801~2200	FKBP8	Q14318	D1	1~91	0.766	NO_PDB
BRD8	Q9H0E9	D4	481~680	TRRAP	Q9Y4A5	D10	901~1350	0.766	NO_PDB
RB1	P06400	D3	855~928	CDC27	P30260	D2	1~180,447~782	0.766	NO_PDB
ATF2	P15336	D4	431~505	ATM	Q13315	D13	1201~1600	0.766	NO_PDB
TSC2	P49815	D5	1083~1180	YWHAE	P62258	D1	1~255	0.766	NO_PDB
TADA2B	Q86TJ2	D1	1~420	TRRAP	Q9Y4A5	D10	901~1350	0.765	NO_PDB
TP53	P04637	D1	1~92	RANBP2	P49792	D1	1~200	0.765	NO_PDB
NBN	O60934	D2	335~534	ATM	Q13315	D12	1281~1480	0.765	PDB
TP53	P04637	D1	1~92	TRRAP	Q9Y4A5	D9	961~1160	0.765	NO_PDB
TP53	P04637	D0	1~393	SMYD2	Q9NRG4	D0	1~433	0.765	NO_PDB
EP400	Q96L91	D17	2561~2760	TRRAP	Q9Y4A5	D27	3041~3240	0.765	NO_PDB
ATMIN	O43313	D6	704~823	ATM	Q13315	D20	2001~2600	0.765	NO_PDB
MTOR	P42345	D5	1201~1600	AKT1S1	Q96B36	D2	79~256	0.765	PDB
MTMR3	Q13615	D2	590~789	MTOR	P42345	D7	1801~2200	0.765	NO_PDB
ATXN7L3	Q14CW9	D4	247~347	TRRAP	Q9Y4A5	D12	1281~1480	0.765	NO_PDB
PRKDC	P78527	D7	961~1160	ATM	Q13315	D8	801~1000	0.764	NO_PDB
TP53BP1	Q12888	D12	1238~1276,1716~1972	ATM	Q13315	D12	1281~1480	0.764	NO_PDB
MTOR	P42345	D3	601~1000	RICTOR	Q6R327	D4	1224~1418	0.764	PDB
CBL	P22681	D1	1~49	TSC2	P49815	D2	36~420	0.764	NO_PDB
DMAP1	Q9NPF5	D3	402~467	TRRAP	Q9Y4A5	D24	2721~2920	0.764	NO_PDB
SCHIP1	P0DPB3	D0	1~487	NF2	P35240	D0	1~595	0.764	NO_PDB
EP400	Q96L91	D19	2881~3080	TRRAP	Q9Y4A5	D26	2751~3250	0.764	NO_PDB
ERBB2	P04626	D4	1029~1255	CLTC	Q00610	D1	1~490	0.764	NO_PDB
DMAP1	Q9NPF5	D3	402~467	TRRAP	Q9Y4A5	D30	3251~3859	0.763	NO_PDB
MTMR3	Q13615	D2	590~789	MTOR	P42345	D6	1501~1900	0.763	NO_PDB
ATXN7L3	Q14CW9	D4	247~347	TRRAP	Q9Y4A5	D7	641~840	0.762	NO_PDB
KDM6A	O15550	D6	833~886	PAXIP1	Q6ZW49	D5	589~1069	0.762	NO_PDB
PTEN	P60484	D2	356~403	WDR5	P61964	D2	30~334	0.762	NO_PDB
TP53	P04637	D1	1~92	TRRAP	Q9Y4A5	D20	2241~2440	0.762	NO_PDB
MED15	Q96RN5	D3	238~437	TRRAP	Q9Y4A5	D3	161~360	0.761	NO_PDB
BMI1	P35226	D2	235~326	ATM	Q13315	D25	2601~3056	0.761	NO_PDB
CNOT1	A5YKK6	D9	1824~2376	TNRC6A	Q8NDV7	D7	961~1160	0.761	NO_PDB
MTOR	P42345	D7	1801~2200	EP300	Q09472	D13	2088~2287	0.761	NO_PDB
RYR1	P21817	D14	3901~4300	AKAP6	Q13023	D9	1231~1430	0.761	NO_PDB
CDC20	Q12834	D1	1~22	TRRAP	Q9Y4A5	D25	2881~3080	0.761	NO_PDB
CHD3	Q12873	D2	131~207	ZNF512B	Q96KM6	D9	816~892	0.761	NO_PDB
EPC2	Q52LR7	D6	644~807	TRRAP	Q9Y4A5	D8	801~1000	0.76	NO_PDB
EPC1	Q9H2F5	D5	535~734	TRRAP	Q9Y4A5	D9	961~1160	0.76	NO_PDB
ING1	Q9UK53	D1	1~185	TRRAP	Q9Y4A5	D12	1281~1480	0.759	NO_PDB
TP53	P04637	D1	1~92	PRKDC	P78527	D11	1601~1800	0.759	NO_PDB
TP53	P04637	D1	1~92	SIN3A	Q96ST3	D4	304~385	0.759	NO_PDB
TRIM28	Q13263	D1	1~59	ATM	Q13315	D23	2561~2760	0.759	NO_PDB
MTOR	P42345	D7	1801~2200	FKBP8	Q14318	D3	373~412	0.759	NO_PDB
ING3	Q9NXR8	D2	129~359	TRRAP	Q9Y4A5	D2	1~450	0.758	NO_PDB
MYC	P01106	D1	1~200	TRRAP	Q9Y4A5	D3	161~360	0.758	NO_PDB
CDC20	Q12834	D1	1~22	TRRAP	Q9Y4A5	D21	2401~2600	0.758	NO_PDB
BRD8	Q9H0E9	D4	481~680	TRRAP	Q9Y4A5	D2	1~450	0.758	NO_PDB
NPAT	Q14207	D10	1351~1427	TRRAP	Q9Y4A5	D14	1351~1900	0.758	NO_PDB
ATM	Q13315	D14	1441~1640	TOPBP1	Q92547	D7	901~1002	0.758	NO_PDB
CHD3	Q12873	D7	1890~2000	HDAC1	Q13547	D1	1~392	0.758	NO_PDB
HDAC1	Q13547	D1	1~392	SPEN	Q96T58	D14	2081~2280	0.757	NO_PDB
ATM	Q13315	D9	801~1200	HIF1A	Q16665	D3	526~725	0.757	NO_PDB
FLCN	Q8NFG4	D2	1~27,78~579	FNIP2	Q9P278	D2	179~301	0.757	PDB
MTOR	P42345	D6	1501~1900	MLXIPL	Q9NP71	D5	469~647	0.757	NO_PDB
KLHL40	Q2TBA0	D1	1~621	AHNAK	Q09666	D11	2303~2360,2500~2587,2716~2737,2994~3169,4336~4336,4673~4727	0.756	NO_PDB
BRD8	Q9H0E9	D4	481~680	TRRAP	Q9Y4A5	D3	161~360	0.756	NO_PDB
EP300	Q09472	D11	1719~1829	NFE2L2	Q16236	D3	321~453	0.756	NO_PDB
CCDC8	Q9H0W5	D2	161~360	CUL7	Q14999	D5	971~1651	0.755	NO_PDB
HIF1A	Q16665	D1	1~365,771~788	EPAS1	Q99814	D1	1~369	0.755	NO_PDB
GAK	O14976	D5	768~967	CLTC	Q00610	D1	1~490	0.754	PDB
KDM6A	O15550	D2	38~437,467~512	KMT2C	Q8NEZ4	D25	3841~4040	0.754	NO_PDB
HOMER1	Q86YM7	D2	126~178	RYR1	P21817	D4	901~1300	0.754	NO_PDB
KDM6A	O15550	D2	38~447,457~512	KMT2D	O14686	D14	3301~3700	0.754	NO_PDB
TOP2B	Q02880	D6	1585~1626	ATM	Q13315	D9	801~1200	0.754	NO_PDB
ARHGEF7	Q14155	D3	185~581	SHANK1	Q9Y566	D13	1724~1923	0.754	PDB
MED15	Q96RN5	D6	602~672	TRRAP	Q9Y4A5	D16	1761~1960	0.753	NO_PDB
AMBRA1	Q9C0C7	D3	410~609	ELOC	Q15369	D1	1~112	0.753	NO_PDB
ULK1	O75385	D2	286~485	MTOR	P42345	D8	2101~2500	0.753	NO_PDB
CA2	P00918	D1	1~260	NONO	Q15233	D1	1~57	0.753	NO_PDB
MED13	Q9UHV7	D8	1975~2050	MED8	Q96G25	D1	1~160	0.753	NO_PDB
BLM	P54132	D5	416~639	ATM	Q13315	D16	1601~2000	0.753	NO_PDB
ATM	Q13315	D25	2601~3056	RBBP8	Q99708	D5	628~797	0.753	NO_PDB
WDFY3	Q8IZQ1	D1	1~400	ATG16L1	Q676U5	D3	229~306	0.753	NO_PDB
KMT2A	Q03164	D9	961~1160	ELOC	Q15369	D1	1~112	0.752	NO_PDB
TP53	P04637	D0	1~393	BCCIP	Q9P287	D0	1~314	0.752	NO_PDB
CDKN1A	P38936	D2	84~164	TRRAP	Q9Y4A5	D3	161~360	0.752	NO_PDB
EPC2	Q52LR7	D6	644~807	TRRAP	Q9Y4A5	D16	1761~1960	0.752	NO_PDB
NPAT	Q14207	D4	391~590	TRRAP	Q9Y4A5	D2	1~450	0.752	NO_PDB
E2F1	Q01094	D1	1~126	TRRAP	Q9Y4A5	D22	2301~2750	0.752	NO_PDB
SMARCA2	P51531	D4	559~592	RB1	P06400	D2	53~854	0.752	NO_PDB
BRD8	Q9H0E9	D4	481~680	TRRAP	Q9Y4A5	D9	961~1160	0.751	NO_PDB
EPC2	Q52LR7	D3	295~433	TRRAP	Q9Y4A5	D26	2751~3250	0.751	NO_PDB
CNOT1	A5YKK6	D9	1824~2376	GPBP1L1	Q9HC44	D3	321~474	0.751	NO_PDB
TRRAP	Q9Y4A5	D12	3301~3432	USP7	Q93009	D1	1~63	0.751	NO_PDB
ATM	Q13315	D14	1441~1640	TDP1	Q9NUW8	D1	1~160	0.751	NO_PDB
CNOT1	A5YKK6	D4	830~1006	CNOT2	Q9NZN8	D1	1~200	0.75	PDB
GRWD1	Q9BQ67	D1	1~446	KMT2D	O14686	D19	4801~4969	0.75	NO_PDB
MRE11	P49959	D4	537~708	TRRAP	Q9Y4A5	D16	1761~1960	0.75	NO_PDB
PTEN	P60484	D0	1~403	SHARPIN	Q9H0F6	D0	1~387	0.75	NO_PDB
EP400	Q96L91	D14	2081~2280	TRRAP	Q9Y4A5	D9	961~1160	0.75	NO_PDB
MRE11	P49959	D2	406~426	TRRAP	Q9Y4A5	D4	321~520	0.75	NO_PDB
MET	P08581	D1	1~25	CEACAM21	Q3KPI0	D3	247~293	0.75	NO_PDB
CTNNB1	P35222	D3	692~781	TRRAP	Q9Y4A5	D16	1761~1960	0.75	NO_PDB
ATM	Q13315	D11	1121~1320	DAXX	Q9UER7	D4	562~740	0.749	NO_PDB
ATXN7L3	Q14CW9	D4	247~347	TRRAP	Q9Y4A5	D3	161~360	0.749	NO_PDB
KDM6A	O15550	D7	887~1401	AR	P10275	D2	161~360	0.749	NO_PDB
TP53	P04637	D1	1~92	TRRAP	Q9Y4A5	D32	3681~3859	0.749	NO_PDB
TP53	P04637	D1	1~92	IGF1R	P08069	D3	331~730,769~931	0.749	NO_PDB
KDM6A	O15550	D2	38~437,467~512	NCOA6	Q14686	D13	1745~1944	0.749	NO_PDB
CNOT1	A5YKK6	D1	1~240	TNRC6B	Q9UPQ9	D2	161~360	0.749	NO_PDB
IRS1	P35568	D3	269~468	MTOR	P42345	D5	1201~1600	0.749	NO_PDB
CLTC	Q00610	D4	1619~1675	TNK2	Q07912	D1	1~458	0.748	NO_PDB
MORF4L2	Q15014	D1	1~118	TRRAP	Q9Y4A5	D22	2301~2750	0.748	NO_PDB
BMI1	P35226	D2	235~326	ATM	Q13315	D24	2721~2920	0.748	NO_PDB
ARID1A	O14497	D8	1005~1121	ADNP	Q9H2P0	D9	825~1102	0.748	NO_PDB
PLAC1	Q9HBJ0	D1	1~23	TRRAP	Q9Y4A5	D12	1281~1480	0.748	NO_PDB
MBTD1	Q05BQ5	D3	570~628	TRRAP	Q9Y4A5	D3	161~360	0.748	NO_PDB
ARID1A	O14497	D3	321~520	SKP1	P63208	D1	1~163	0.748	NO_PDB
MTOR	P42345	D10	2516~2549	MLXIP	Q9HAP2	D2	126~186	0.748	NO_PDB
ATM	Q13315	D11	1121~1320	AVEN	Q9NQS1	D2	161~360	0.748	NO_PDB
USP25	Q9UHP3	D2	61~153	PTEN	P60484	D1	1~355	0.748	NO_PDB
FOXR1	Q6PIV2	D1	1~169	TRRAP	Q9Y4A5	D14	1351~1900	0.747	NO_PDB
ATM	Q13315	D19	2081~2280	KDM2A	Q9Y2K7	D7	895~1162	0.747	NO_PDB
MED14	O60244	D6	980~1164	TRRAP	Q9Y4A5	D2	1~450	0.747	NO_PDB
TP53	P04637	D1	1~92	TRRAP	Q9Y4A5	D4	321~520	0.747	NO_PDB
ATXN7	O15265	D4	403~602	TRRAP	Q9Y4A5	D26	2751~3250	0.747	NO_PDB
MYC	P01106	D1	1~200	TRRAP	Q9Y4A5	D6	451~900	0.746	NO_PDB
ATM	Q13315	D26	2881~3056	SIM2	Q14190	D3	513~667	0.746	NO_PDB
APP	P05067	D5	586~770	LRP1B	Q9NZR2	D15	2241~2440	0.746	NO_PDB
TSC2	P49815	D4	421~936,1007~1082,1181~1246,1490~1763	FOXO1	Q12778	D3	249~448	0.746	NO_PDB
ELOA3P	Q8NG57	D2	83~334	ELOC	Q15369	D1	1~112	0.746	NO_PDB
BRCA2	P51587	D13	1201~1600	ATM	Q13315	D19	2081~2280	0.745	NO_PDB
CUL3	Q13618	D2	26~768	DAXX	Q9UER7	D4	562~740	0.745	NO_PDB
RRAGB	Q5VZM2	D2	38~374	TRIM37	O94972	D2	452~651	0.745	NO_PDB
ULK1	O75385	D3	446~645	MTOR	P42345	D5	1201~1600	0.745	NO_PDB
SREBF2	Q12772	D4	404~474	TRRAP	Q9Y4A5	D7	641~840	0.745	NO_PDB
SREBF1	P36956	D1	1~200	TRRAP	Q9Y4A5	D2	1~450	0.745	NO_PDB
RC3H1	Q5TC82	D3	770~1016	CNOT1	A5YKK6	D7	1354~1598	0.745	NO_PDB
KDM6A	O15550	D7	887~1401	KMT2D	O14686	D18	4501~4900	0.745	NO_PDB
MED15	Q96RN5	D3	238~437	TRRAP	Q9Y4A5	D21	2401~2600	0.744	NO_PDB
RBPJ	Q06330	D2	26~451	SPEN	Q96T58	D12	1761~1960	0.744	PDB
TP53BP1	Q12888	D5	641~840	ATM	Q13315	D12	1281~1480	0.744	NO_PDB
VHL	P40337	D2	59~213	COL4A3	Q01955	D3	200~399	0.744	NO_PDB
EP400	Q96L91	D17	2561~2760	TRRAP	Q9Y4A5	D31	3521~3720	0.744	NO_PDB
LNPK	Q9C0E8	D3	317~428	MTOR	P42345	D2	301~700	0.744	NO_PDB
IRS2	Q9Y4H2	D7	785~984	MTOR	P42345	D3	601~1000	0.744	NO_PDB
RBPJ	Q06330	D2	26~451	SPEN	Q96T58	D15	2241~2440	0.743	PDB
MRE11	P49959	D4	537~708	ATM	Q13315	D6	401~800	0.743	NO_PDB
MDM4	O15151	D4	207~432	MTOR	P42345	D2	301~700	0.743	NO_PDB
FASN	P49327	D1	1~860	HIF1A	Q16665	D3	526~725	0.743	NO_PDB
FOXR1	Q6PIV2	D1	1~169	TRRAP	Q9Y4A5	D27	3041~3240	0.743	NO_PDB
BLM	P54132	D5	416~639	ATM	Q13315	D19	2081~2280	0.742	NO_PDB
DNAJC6	O75061	D4	588~787	CLTC	Q00610	D1	1~490	0.742	PDB
SNAP91	O60641	D4	611~810	CLTC	Q00610	D1	1~490	0.742	NO_PDB
PTPRK	Q15262	D3	738~863	LRP1B	Q9NZR2	D5	641~840	0.742	NO_PDB
SOX3	P41225	D1	1~136	TRRAP	Q9Y4A5	D19	2081~2280	0.742	NO_PDB
OBI1	Q5W0B1	D4	586~726	CNOT1	A5YKK6	D4	830~1006	0.742	NO_PDB
KIT	P10721	D5	945~976	CLTC	Q00610	D1	1~490	0.741	NO_PDB
MTOR	P42345	D5	1201~1600	ABL1	P00519	D1	1~47	0.741	NO_PDB
RB1	P06400	D2	53~854	AR	P10275	D1	1~200	0.741	NO_PDB
FGG	P02679	D1	1~106	LRP1B	Q9NZR2	D2	161~360	0.741	NO_PDB
SHANK1	Q9Y566	D6	656~763	DLG4	P78352	D1	1~59	0.74	NO_PDB
MTOR	P42345	D6	1501~1900	UBAP2L	Q14157	D3	321~520	0.74	NO_PDB
SOCS4	Q8WXH5	D2	266~440	ELOC	Q15369	D1	1~112	0.74	PDB
CCDC68	Q9H2F9	D3	305~335	PLEC	Q15149	D12	3301~3700	0.74	NO_PDB
CNOT1	A5YKK6	D4	830~1006	TNKS1BP1	Q9C0C2	D5	641~840	0.74	NO_PDB
BRCA1	P38398	D8	1069~1268	ATM	Q13315	D13	1201~1600	0.74	NO_PDB
TP53	P04637	D1	1~92	TRRAP	Q9Y4A5	D25	2881~3080	0.74	NO_PDB
EPC1	Q9H2F5	D6	695~836	TRRAP	Q9Y4A5	D10	901~1350	0.74	NO_PDB
CLK2	P49760	D2	143~499	SETD2	Q9BYW2	D8	1121~1320	0.739	NO_PDB
PRKDC	P78527	D5	641~840	ATM	Q13315	D5	481~680	0.739	NO_PDB
TP53BP1	Q12888	D1	1~200	ATM	Q13315	D11	1121~1320	0.739	NO_PDB
PRKDC	P78527	D18	2721~2920	HIF1A	Q16665	D4	686~770	0.739	NO_PDB
MTOR	P42345	D7	1801~2200	UBAP2L	Q14157	D7	961~1087	0.739	NO_PDB
NONO	Q15233	D1	1~57	PPP1CA	P62136	D1	1~306	0.739	NO_PDB
MTOR	P42345	D6	1501~1900	DCP2	Q8IU60	D2	249~405	0.739	NO_PDB
SQSTM1	Q13501	D2	176~232	WDFY3	Q8IZQ1	D1	1~400	0.739	NO_PDB
AMBRA1	Q9C0C7	D7	1044~1298	ELOC	Q15369	D1	1~112	0.738	NO_PDB
MTOR	P42345	D5	1201~1600	USP9X	Q93008	D4	2481~2554	0.738	NO_PDB
KPNA4	O00629	D0	1~521	TP53	P04637	D0	1~393	0.738	NO_PDB
USF1	P22415	D1	1~196	TRRAP	Q9Y4A5	D27	3041~3240	0.738	NO_PDB
TP53	P04637	D1	1~92	TRRAP	Q9Y4A5	D10	901~1350	0.738	NO_PDB
CNOT1	A5YKK6	D5	1007~1073	CNOT7	Q9UIV1	D1	1~285	0.738	PDB
ATXN7	O15265	D1	1~200	TRRAP	Q9Y4A5	D27	3041~3240	0.738	NO_PDB
ATXN7	O15265	D2	161~339	TRRAP	Q9Y4A5	D24	2721~2920	0.738	NO_PDB
SIRT1	Q96EB6	D3	525~626	MTOR	P42345	D6	1501~1900	0.738	NO_PDB
CNOT1	A5YKK6	D4	830~1006	TNKS1BP1	Q9C0C2	D7	961~1160	0.738	NO_PDB
ARID1A	O14497	D3	321~520	SMARCD2	Q92925	D2	139~531	0.737	PDB
LRIG1	Q96JA1	D4	948~1093	MET	P08581	D2	517~930	0.737	NO_PDB
CHD4	Q14839	D1	1~145	CHD3	Q12873	D2	131~207	0.737	PDB
PEX5	P50542	D2	190~639	ATM	Q13315	D25	2601~3056	0.737	NO_PDB
SREBF2	Q12772	D1	1~200	TRRAP	Q9Y4A5	D15	1601~1800	0.737	NO_PDB
SREBF1	P36956	D1	1~200	TRRAP	Q9Y4A5	D26	2751~3250	0.737	NO_PDB
RNF126	Q9BV68	D1	11~210	MTOR	P42345	D6	1501~1900	0.737	NO_PDB
BRD8	Q9H0E9	D4	481~680	TRRAP	Q9Y4A5	D27	3041~3240	0.736	NO_PDB
ING1	Q9UK53	D1	1~185	TRRAP	Q9Y4A5	D21	2401~2600	0.736	NO_PDB
ATMIN	O43313	D5	544~743	ATM	Q13315	D2	1~400	0.736	NO_PDB
MTOR	P42345	D7	1801~2200	IKBKG	Q9Y6K9	D1	1~50	0.736	NO_PDB
E2F1	Q01094	D1	1~126	ATM	Q13315	D3	161~360	0.736	NO_PDB
CXXC1	Q9P0U4	D5	224~372	KMT2D	O14686	D20	4970~5370	0.736	NO_PDB
KDM6A	O15550	D2	38~437,467~512	AR	P10275	D3	321~520	0.735	NO_PDB
FOXR1	Q6PIV2	D1	1~169	TRRAP	Q9Y4A5	D28	3201~3400	0.735	NO_PDB
MEN1	O00255	D1	1~592	KMT2D	O14686	D4	661~1060	0.735	NO_PDB
MTOR	P42345	D3	601~1000	MLXIPL	Q9NP71	D5	469~647	0.735	NO_PDB
NBN	O60934	D3	495~694	MTOR	P42345	D3	601~1000	0.735	NO_PDB
MTOR	P42345	D7	1801~2200	TRIM37	O94972	D3	612~811	0.735	NO_PDB
NF2	P35240	D1	1~595	SPTBN1	Q01082	D5	2312~2364	0.735	NO_PDB
SMARCB1	Q12824	D0	1~385	BCL7C	Q8WUZ0	D0	1~217	0.734	NO_PDB
CNOT1	A5YKK6	D2	241~685	CNOT4	O95628	D2	255~454	0.734	NO_PDB
TAF9B	Q9HBM6	D2	129~251	TRRAP	Q9Y4A5	D26	2751~3250	0.734	PDB
ATM	Q13315	D22	2401~2600	USP34	Q70CQ2	D12	1761~1960	0.734	NO_PDB
TP53	P04637	D1	1~92	BIRC6	Q9NR09	D12	1281~1480	0.733	NO_PDB

## Sheet: AF2Complex
Supplemental Table S1 Tab 2: This table contains the protein complexes predicted by AF2Complex with the best 1000 interface scores.
Protein1	UniProt_Accession1	Domain1	Domain_range1	Protein2	UniProt_Accession2	Domain2	Domain_range2	interface score	PDB_support
PDHB	P11177	D2	30~359	PDHA2	P29803	D2	29~388	0.834	PDB
PDHB	P11177	D2	30~359	PDHA1	P08559	D2	29~390	0.827	PDB
CNOT1	A5YKK6	D7	1354~1598	CNOT9	Q92600	D1	1~299	0.792	PDB
ELOC	Q15369	D1	1~112	ELOB	Q15370	D1	1~118	0.774	PDB
SMARCB1	Q12824	D1	1~385	SMARCC2	Q8TAQ2	D3	418~533	0.752	PDB
PSPC1	Q8WXF1	D2	71~342	NONO	Q15233	D2	58~346	0.75	PDB
HIF1A	Q16665	D1	1~365,771~788	ARNT2	Q9HBZ2	D2	68~451	0.749	PDB
MYCN	P04198	D0	1~464	MAX	P61244	D0	1~160	0.748	PDB
ARNT	P27540	D2	94~469	HIF1A	Q16665	D1	1~365,771~788	0.747	PDB
MYC	P01106	D0	1~439	MAX	P61244	D0	1~160	0.745	PDB
KLHL2	O95198	D2	33~593	KEAP1	Q14145	D2	52~624	0.74	NO_PDB
BAP1	Q92560	D1	1~270,538~576,622~699	ASXL3	Q9C0F0	D3	248~348	0.732	PDB
ASB8	Q9H765	D1	1~288	ELOC	Q15369	D1	1~112	0.73	NO_PDB
CHD3	Q12873	D5	1518~1701	TWIST1	Q15672	D2	104~202	0.728	NO_PDB
ASXL1	Q8IXJ9	D3	249~354	BAP1	Q92560	D1	1~270,538~576,622~699	0.727	PDB
SOCS4	Q8WXH5	D2	266~440	ELOC	Q15369	D1	1~112	0.726	PDB
PIK3R2	O00459	D2	106~605	PIK3CA	P42336	D1	1~105	0.724	PDB
KLHDC2	Q9Y2U9	D2	27~406	ELOC	Q15369	D1	1~112	0.721	NO_PDB
MYCL	P12524	D0	1~364	MAX	P61244	D0	1~160	0.719	NO_PDB
MAX	P61244	D0	1~160	MXD3	Q9BW11	D0	1~206	0.719	NO_PDB
MAX	P61244	D0	1~160	MNT	Q99583	D0	1~582	0.718	NO_PDB
CHD3	Q12873	D5	1518~1701	H2BC3	P33778	D2	37~126	0.714	PDB
VHL	P40337	D0	1~213	ELOC	Q15369	D0	1~112	0.713	PDB
CHD3	Q12873	D5	1518~1701	H2BC3	P33778	D1	1~36	0.711	PDB
CHD3	Q12873	D6	1396~1517,1702~1889	GATAD2A	Q86YP4	D3	341~481	0.709	NO_PDB
SMARCB1	Q12824	D1	1~385	SMARCC1	Q92922	D5	444~561,619~761	0.707	PDB
CHD3	Q12873	D5	1518~1701	TWIST1	Q15672	D1	1~103	0.703	NO_PDB
CNOT1	A5YKK6	D9	1824~2376	CNOT3	O75175	D5	607~753	0.701	PDB
CDK1	P06493	D1	1~297	CCNB2	O95067	D2	116~398	0.699	PDB
KLHL2	O95198	D0	1~593	KEAP1	Q14145	D0	1~624	0.699	NO_PDB
KLHDC3	Q9BQ90	D1	1~382	ELOC	Q15369	D1	1~112	0.699	NO_PDB
MAX	P61244	D2	22~113	MGA	Q8IWI9	D16	2401~2600	0.696	NO_PDB
PRKDC	P78527	D26	4001~4128	ATM	Q13315	D24	2721~2920	0.696	NO_PDB
MAX	P61244	D0	1~160	MXD1	Q05195	D0	1~221	0.693	PDB
ASXL2	Q76L83	D3	268~368	BAP1	Q92560	D1	1~270,538~576,622~699	0.692	PDB
CHD3	Q12873	D6	1396~1517,1702~1889	GATAD2B	Q8WXI9	D3	143~186,345~483	0.692	NO_PDB
MXI1	P50539	D0	1~228	MAX	P61244	D0	1~160	0.692	PDB
ELOC	Q15369	D1	1~112	ASB6	Q9NWX5	D1	1~421	0.683	NO_PDB
SOCS2	O14508	D2	30~198	ELOC	Q15369	D1	1~112	0.683	PDB
CNOT1	A5YKK6	D1	1~240	CNOT10	Q9H9A5	D2	23~713	0.681	NO_PDB
MAX	P61244	D0	1~160	MXD4	Q14582	D0	1~209	0.679	PDB
RBX1	P62877	D0	1~108	CUL3	Q13618	D0	1~768	0.679	PDB
RAD21	O60216	D3	327~397	STAG2	Q8N3U4	D2	82~1231	0.678	PDB
ELOC	Q15369	D1	1~112	ASB1	Q9Y576	D2	38~335	0.678	NO_PDB
LRR1	Q96L50	D1	1~414	ELOC	Q15369	D1	1~112	0.676	PDB
ELOC	Q15369	D1	1~112	ZER1	Q7Z7L7	D1	1~766	0.674	NO_PDB
CHD3	Q12873	D7	1890~2000	H2BC3	P33778	D1	1~36	0.672	PDB
KEAP1	Q14145	D0	1~624	KLHL3	Q9UH77	D0	1~587	0.67	NO_PDB
ELOC	Q15369	D1	1~112	WSB1	Q9Y6I7	D1	1~421	0.669	NO_PDB
CNOT1	A5YKK6	D9	1824~2376	CNOT2	Q9NZN8	D3	336~540	0.665	PDB
ENC1	O14682	D0	1~589	KEAP1	Q14145	D0	1~624	0.656	NO_PDB
ELOC	Q15369	D1	1~112	ELOA	Q14241	D6	574~684	0.655	NO_PDB
ELOC	Q15369	D1	1~112	SPSB1	Q96BD6	D2	30~273	0.653	PDB
KEAP1	Q14145	D0	1~624	KLHL12	Q53G59	D0	1~568	0.652	NO_PDB
CHD3	Q12873	D7	1890~2000	H2BC3	P33778	D2	37~126	0.649	PDB
TFEC	O14948	D0	1~347	TFE3	P19532	D0	1~575	0.647	PDB
ELOC	Q15369	D1	1~112	PCMTD2	Q9NV79	D1	1~279,321~361	0.645	NO_PDB
CCNB2	O95067	D2	116~398	CDK2	P24941	D1	1~298	0.645	PDB
ELOC	Q15369	D1	1~112	SPSB2	Q99619	D2	23~263	0.641	PDB
TADA3	O75528	D1	1~79	TRRAP	Q9Y4A5	D25	2881~3080	0.64	NO_PDB
SOCS6	O14544	D4	371~535	ELOC	Q15369	D1	1~112	0.637	PDB
ELOC	Q15369	D1	1~112	ZYG11B	Q9C0D3	D1	1~744	0.635	NO_PDB
SFPQ	P23246	D0	1~707	NONO	Q15233	D0	1~471	0.633	PDB
EP400	Q96L91	D15	2241~2440	TRRAP	Q9Y4A5	D22	2301~2750	0.631	NO_PDB
EP400	Q96L91	D16	2401~2600	TRRAP	Q9Y4A5	D24	2721~2920	0.63	NO_PDB
MAFK	O60675	D0	1~156	NFE2L2	Q16236	D0	1~605	0.63	NO_PDB
ANKRD9	Q96BM1	D2	22~317	ELOC	Q15369	D1	1~112	0.626	NO_PDB
FLCN	Q8NFG4	D2	1~27,78~579	FNIP1	Q8TF40	D4	33~63,119~168,292~557,985~1166	0.624	PDB
ZSWIM8	A7E2V4	D3	43~516,742~1031,1212~1442,1644~1837	ELOC	Q15369	D1	1~112	0.619	NO_PDB
RAB40C	Q96S21	D1	1~234	ELOC	Q15369	D1	1~112	0.619	NO_PDB
NFE2L2	Q16236	D0	1~605	MAFF	Q9ULX9	D0	1~164	0.619	NO_PDB
SORBS2	O94875	D4	481~680	FAT1	Q14517	D10	1441~1640	0.619	NO_PDB
ELOC	Q15369	D1	1~112	SPSB4	Q96A44	D2	25~273	0.618	PDB
ELOC	Q15369	D1	1~112	NRBP1	Q9UHY1	D2	54~535	0.618	NO_PDB
RAB40A	Q8WXH6	D1	1~229	ELOC	Q15369	D1	1~112	0.617	NO_PDB
PRAMEF2	O60811	D1	1~474	ELOC	Q15369	D1	1~112	0.616	NO_PDB
KDM6A	O15550	D7	887~1401	KMT2C	Q8NEZ4	D9	1281~1480	0.616	NO_PDB
NCOA6	Q14686	D2	47~144	KMT2C	Q8NEZ4	D26	4001~4200	0.614	NO_PDB
TFEB	P19484	D0	1~476	TFE3	P19532	D0	1~575	0.613	PDB
MAFG	O15525	D0	1~162	NFE2L2	Q16236	D0	1~605	0.613	NO_PDB
CISH	Q9NSE2	D2	62~258	ELOC	Q15369	D1	1~112	0.612	PDB
NCOA1	Q15788	D2	31~371	HIF1A	Q16665	D1	1~365,771~788	0.611	NO_PDB
DYRK1A	Q13627	D2	134~487	TSC1	Q92574	D3	436~635	0.611	NO_PDB
CNOT1	A5YKK6	D6	1074~1353	CNOT7	Q9UIV1	D1	1~285	0.61	PDB
MAF	O75444	D0	1~373	NFE2L2	Q16236	D0	1~605	0.606	NO_PDB
TP53	P04637	D3	298~393	TP63	Q9H3D4	D3	162~446	0.605	PDB
SPTAN1	Q13813	D1	1~32	SPTBN4	Q9H254	D7	1801~2200	0.604	PDB
CCND2	P30279	D0	1~289	CDKN1A	P38936	D0	1~164	0.604	PDB
ELOA2	Q8IYF1	D5	527~615	ELOC	Q15369	D1	1~112	0.603	NO_PDB
NFE2L2	Q16236	D4	454~605	TEF	Q10587	D2	173~303	0.602	NO_PDB
FLCN	Q8NFG4	D2	1~27,78~579	FNIP2	Q9P278	D3	1~72,121~177,301~571,926~1114	0.602	PDB
CNOT1	A5YKK6	D6	1074~1353	CNOT8	Q9UFF9	D1	1~292	0.601	PDB
CHD3	Q12873	D6	1396~1517,1702~1889	NAB2	Q15742	D5	366~525	0.598	NO_PDB
ELOC	Q15369	D1	1~112	RAB40B	Q12829	D1	1~234	0.595	NO_PDB
HIF1A	Q16665	D0	1~826	HIF3A	Q9Y2N7	D0	1~669	0.593	NO_PDB
ATM	Q13315	D12	1281~1480	HUWE1	Q7Z6Z7	D12	1761~1960	0.588	NO_PDB
ARNTL	O00327	D0	1~626	HIF1A	Q16665	D0	1~826	0.587	PDB
EP400	Q96L91	D16	2401~2600	TRRAP	Q9Y4A5	D27	3041~3240	0.584	NO_PDB
PRKDC	P78527	D24	3681~3880	ATM	Q13315	D26	2881~3056	0.583	NO_PDB
CHD3	Q12873	D7	1890~2000	TWIST1	Q15672	D1	1~103	0.583	NO_PDB
CDK2	P24941	D0	1~298	CDKN1A	P38936	D0	1~164	0.579	PDB
PRKDC	P78527	D25	3841~4040	ATM	Q13315	D23	2561~2760	0.578	NO_PDB
MYC	P01106	D0	1~439	NFE2L2	Q16236	D0	1~605	0.576	NO_PDB
RBX1	P62877	D1	1~34	CUL7	Q14999	D5	971~1651	0.573	PDB
ELOA3P	Q8NG57	D3	335~443	ELOC	Q15369	D1	1~112	0.568	NO_PDB
SORBS2	O94875	D4	481~680	FAT1	Q14517	D12	1761~1960	0.567	NO_PDB
KDM6A	O15550	D2	38~447,457~512	KMT2D	O14686	D18	4501~4900	0.565	NO_PDB
ERCC2	P18074	D0	1~760	GTF2H1	P32780	D0	1~548	0.565	PDB
TSGA10	Q9BZW7	D3	579~698	PLEC	Q15149	D4	901~1300	0.565	NO_PDB
FEM1B	Q9UK73	D1	1~627	ELOC	Q15369	D1	1~112	0.562	NO_PDB
TSC1	Q92574	D6	855~975	TBC1D7	Q9P0N9	D2	22~293	0.561	PDB
ELOC	Q15369	D1	1~112	ASB9	Q96DX5	D1	1~294	0.561	PDB
CDKN1A	P38936	D0	1~164	CDK3	Q00526	D0	1~305	0.56	PDB
CCND3	P30281	D0	1~292	CDKN1A	P38936	D0	1~164	0.559	PDB
ATM	Q13315	D11	1121~1320	USP34	Q70CQ2	D22	3361~3546	0.558	NO_PDB
DNMT3L	Q9UJW3	D0	1~386	DNMT3A	Q9Y6K1	D0	1~912	0.555	PDB
SOCS1	O15524	D0	1~211	ELOC	Q15369	D0	1~112	0.555	PDB
CBL	P22681	D4	599~798	ATM	Q13315	D23	2561~2760	0.554	NO_PDB
PRAME	P78395	D2	24~509	ELOC	Q15369	D1	1~112	0.552	NO_PDB
FAT1	Q14517	D12	1761~1960	SH3RF1	Q7Z6J0	D4	270~445	0.545	NO_PDB
ATM	Q13315	D24	2721~2920	HUWE1	Q7Z6Z7	D17	2561~2760	0.542	NO_PDB
TRIM37	O94972	D1	1~451	TRAF6	Q9Y4K3	D2	53~522	0.54	NO_PDB
TP53	P04637	D0	1~393	TP63	Q9H3D4	D0	1~680	0.537	PDB
MAX	P61244	D0	1~160	HIF1A	Q16665	D0	1~826	0.536	NO_PDB
MITF	O75030	D0	1~526	TFE3	P19532	D0	1~575	0.535	PDB
CHD3	Q12873	D7	1890~2000	ZNF512B	Q96KM6	D8	720~815	0.533	NO_PDB
PRKDC	P78527	D4	481~680	ATM	Q13315	D17	1761~1960	0.532	NO_PDB
TSGA10	Q9BZW7	D3	579~698	PLEC	Q15149	D6	1501~1900	0.529	NO_PDB
CHD3	Q12873	D7	1890~2000	ZNF512B	Q96KM6	D7	624~719	0.528	NO_PDB
MAX	P61244	D0	1~160	EPAS1	Q99814	D0	1~870	0.526	NO_PDB
MYC	P01106	D1	1~200	TRRAP	Q9Y4A5	D6	451~900	0.526	NO_PDB
MYC	P01106	D0	1~439	HIF1A	Q16665	D0	1~826	0.523	NO_PDB
CDK4	P11802	D0	1~303	CDKN1A	P38936	D0	1~164	0.52	PDB
PRKDC	P78527	D2	161~360	HIF1A	Q16665	D1	1~365,771~788	0.52	NO_PDB
MITF	O75030	D0	1~526	TFEB	P19484	D0	1~476	0.518	PDB
KDM6A	O15550	D7	887~1401	KMT2C	Q8NEZ4	D8	1121~1320	0.516	NO_PDB
NFE2L2	Q16236	D4	454~605	CREBZF	Q9NS37	D2	212~354	0.515	NO_PDB
SOCS3	O14543	D2	23~225	ELOC	Q15369	D1	1~112	0.514	PDB
EP400	Q96L91	D15	2241~2440	TRRAP	Q9Y4A5	D23	2561~2760	0.51	NO_PDB
RHOBTB3	O94955	D0	1~611	CUL3	Q13618	D0	1~768	0.51	NO_PDB
CUL3	Q13618	D2	26~768	WNK4	Q96J92	D5	754~1008	0.509	NO_PDB
RB1	P06400	D2	53~854	E2F1	Q01094	D3	304~437	0.509	PDB
CHD3	Q12873	D7	1890~2000	ZNF512B	Q96KM6	D6	496~623	0.509	NO_PDB
PIK3R1	P27986	D2	320~724	PIK3CA	P42336	D1	1~1068	0.508	PDB
DNMT3B	Q9UBC3	D4	415~853	DNMT3A	Q9Y6K1	D3	436~912	0.508	PDB
CDKN1A	P38936	D0	1~164	CDK5	Q00535	D0	1~292	0.507	PDB
CUL7	Q14999	D2	101~324,486~835	CUL9	Q8IWT3	D1	1~339	0.507	NO_PDB
AXIN1	O15169	D5	539~738	TSC2	P49815	D2	36~420	0.504	NO_PDB
ATM	Q13315	D3	161~360	HUWE1	Q7Z6Z7	D25	3841~4040	0.503	NO_PDB
ARID1A	O14497	D14	1641~1751,1819~1867,1905~2285	SMARCA4	P51532	D3	172~210,363~452	0.502	PDB
PDE4DIP	Q5VU43	D15	2180~2346	AKAP9	Q99996	D1	1~400	0.501	NO_PDB
CHD3	Q12873	D7	1890~2000	ZNF512B	Q96KM6	D5	455~495	0.5	NO_PDB
ESR1	P03372	D2	1~29,172~553	KMT2D	O14686	D17	4201~4600	0.499	NO_PDB
BRCA1	P38398	D1	1~108	ATM	Q13315	D1	1~200	0.497	NO_PDB
SORBS2	O94875	D4	481~680	FAT1	Q14517	D6	801~1000	0.495	NO_PDB
SFPQ	P23246	D0	1~707	PSPC1	Q8WXF1	D0	1~523	0.494	PDB
CHD3	Q12873	D7	1890~2000	ZNF512B	Q96KM6	D2	85~134	0.494	NO_PDB
LRRK2	Q5S007	D3	979~1325	LRRK2	Q5S007	D1	1~878	0.491	PDB
EP400	Q96L91	D11	1601~1800	TRRAP	Q9Y4A5	D31	3521~3720	0.49	NO_PDB
TADA1	Q96BN2	D1	1~78	TRRAP	Q9Y4A5	D25	2881~3080	0.49	PDB
CLTC	Q00610	D1	1~490	MAP3K10	Q02779	D4	805~954	0.489	NO_PDB
NFE2L2	Q16236	D4	454~605	FOSB	P53539	D2	155~231	0.488	NO_PDB
HIF1A	Q16665	D1	1~375,761~788	MED13L	Q71F56	D1	299~498	0.487	NO_PDB
NPAT	Q14207	D9	1191~1390	TRRAP	Q9Y4A5	D9	961~1160	0.486	NO_PDB
PLEC	Q15149	D6	1501~1900	VIM	P08670	D2	91~410	0.485	NO_PDB
TACC3	Q9Y6A5	D5	637~838	AKAP9	Q99996	D7	1801~2200	0.484	NO_PDB
EP400	Q96L91	D16	2401~2600	TRRAP	Q9Y4A5	D26	2751~3250	0.483	NO_PDB
CUL3	Q13618	D0	1~768	KAT5	Q92993	D0	1~513	0.481	NO_PDB
CDK5RAP2	Q96SN8	D12	1448~1629	AKAP9	Q99996	D2	301~700	0.481	NO_PDB
CUL3	Q13618	D2	26~768	DAXX	Q9UER7	D1	1~56	0.48	NO_PDB
ELOC	Q15369	D1	1~112	ASB2	Q96Q27	D2	59~587	0.479	NO_PDB
ATM	Q13315	D23	2561~2760	KAT8	Q9H7Z6	D1	1~51	0.476	NO_PDB
KDM6A	O15550	D2	38~447,457~512	KMT2D	O14686	D17	4201~4600	0.476	NO_PDB
PLEC	Q15149	D3	601~1000	VIM	P08670	D2	91~410	0.475	NO_PDB
PAXIP1	Q6ZW49	D5	589~1069	KMT2C	Q8NEZ4	D25	3841~4040	0.471	NO_PDB
EP400	Q96L91	D3	321~520	TRRAP	Q9Y4A5	D9	961~1160	0.47	NO_PDB
SORBS2	O94875	D4	481~680	FAT1	Q14517	D17	2561~2760	0.469	NO_PDB
CCDC8	Q9H0W5	D2	161~360	CUL7	Q14999	D5	971~1651	0.469	NO_PDB
PDE4DIP	Q5VU43	D8	1209~1408	AKAP9	Q99996	D4	901~1300	0.469	NO_PDB
MAX	P61244	D0	1~160	TFDP1	Q14186	D0	1~410	0.469	NO_PDB
GABARAP	O95166	D1	1~117	WDFY3	Q8IZQ1	D9	3001~3526	0.466	NO_PDB
ATM	Q13315	D23	2561~2760	STK11	Q15831	D3	352~433	0.466	NO_PDB
ING3	Q9NXR8	D2	129~359	TRRAP	Q9Y4A5	D9	961~1160	0.465	NO_PDB
NEFH	P12036	D2	97~411	NEFL	P07196	D2	77~399	0.463	PDB
HIF1A	Q16665	D0	1~826	BHLHE41	Q9C0J9	D0	1~482	0.461	NO_PDB
CUBN	O60494	D9	1281~1480	CBL	P22681	D1	1~49	0.461	NO_PDB
HIP1R	O75146	D2	316~357	CLTC	Q00610	D1	1~490	0.459	NO_PDB
CUL3	Q13618	D2	26~768	BTBD10	Q9BSF8	D3	417~475	0.458	NO_PDB
TWIST1	Q15672	D0	1~202	HIF1A	Q16665	D0	1~826	0.458	NO_PDB
PDE4DIP	Q5VU43	D7	1049~1248	AKAP9	Q99996	D1	1~400	0.455	NO_PDB
PDE4DIP	Q5VU43	D7	1049~1248	AKAP9	Q99996	D6	1501~1900	0.454	NO_PDB
ATM	Q13315	D3	161~360	USP34	Q70CQ2	D22	3361~3546	0.453	NO_PDB
CCNB2	O95067	D2	116~398	PKMYT1	Q99640	D3	374~499	0.449	NO_PDB
NFE2L2	Q16236	D4	454~605	FOSL2	P15408	D2	124~201	0.449	NO_PDB
PLEC	Q15149	D5	1201~1600	VIM	P08670	D2	91~410	0.446	NO_PDB
ATM	Q13315	D12	1281~1480	USP34	Q70CQ2	D18	2721~2920	0.444	NO_PDB
TADA1	Q96BN2	D1	1~78	TRRAP	Q9Y4A5	D26	2751~3250	0.444	PDB
GABRA1	P14867	D2	37~456	GABRB2	P47870	D2	33~358,470~512	0.443	PDB
TSGA10	Q9BZW7	D3	579~698	PLEC	Q15149	D9	2401~2800	0.442	NO_PDB
TP73	O15350	D0	1~636	TP53	P04637	D0	1~393	0.44	PDB
PAXIP1	Q6ZW49	D5	589~1069	KMT2C	Q8NEZ4	D26	4001~4200	0.438	NO_PDB
MTOR	P42345	D8	2101~2500	PRR5L	Q6MZQ0	D2	39~229	0.435	NO_PDB
E2F3	O00716	D0	1~465	RB1	P06400	D0	1~928	0.434	PDB
SYNE2	Q8WXH0	D16	4501~4900	SUN1	O94901	D3	321~520	0.433	PDB
ARID2	Q68CP9	D8	1256~1455	LHX4	Q969G2	D2	27~224	0.431	NO_PDB
NCOA6	Q14686	D2	47~144	KMT2C	Q8NEZ4	D27	4161~4360	0.43	NO_PDB
ATM	Q13315	D23	2561~2760	CXXC5	Q7LFL8	D1	1~258	0.43	NO_PDB
CLTB	P09497	D2	103~229	CLTC	Q00610	D3	931~1618	0.429	PDB
ARID2	Q68CP9	D3	155~615,1753~1835	SMARCD1	Q96GM5	D2	130~515	0.428	PDB
TCL1A	P56279	D1	1~114	ATM	Q13315	D24	2721~2920	0.427	NO_PDB
ATM	Q13315	D23	2561~2760	HIF1A	Q16665	D5	789~826	0.426	NO_PDB
ATM	Q13315	D12	1281~1480	USP34	Q70CQ2	D22	3361~3546	0.426	NO_PDB
MAP3K7	O43318	D4	496~606	CARD11	Q9BXL7	D3	126~258,302~440	0.425	NO_PDB
WDR5	P61964	D2	30~334	KMT2D	O14686	D20	4970~5370	0.425	PDB
CUL3	Q13618	D2	26~768	DLC1	Q96QB1	D2	161~360	0.425	NO_PDB
AR	P10275	D0	1~920	PTEN	P60484	D0	1~403	0.424	NO_PDB
PAXIP1	Q6ZW49	D5	589~1069	KMT2D	O14686	D18	4501~4900	0.424	NO_PDB
HIF1A	Q16665	D0	1~826	EGLN2	Q96KS0	D0	1~407	0.423	PDB
EP400	Q96L91	D18	2721~2920	TRRAP	Q9Y4A5	D24	2721~2920	0.423	NO_PDB
LRRK2	Q5S007	D1	1~878	LRRK2	Q5S007	D3	979~1325	0.422	PDB
BRD8	Q9H0E9	D3	321~520	TRRAP	Q9Y4A5	D27	3041~3240	0.422	NO_PDB
MYC	P01106	D1	1~200	TRRAP	Q9Y4A5	D7	641~840	0.422	NO_PDB
SPEN	Q96T58	D6	801~1000	WRAP73	Q9P2S5	D1	1~460	0.421	NO_PDB
GABARAPL1	Q9H0R8	D1	1~117	WDFY3	Q8IZQ1	D9	3001~3526	0.421	NO_PDB
PLEC	Q15149	D4	901~1300	SPTA1	P02549	D1	1~42	0.42	NO_PDB
MSN	P26038	D1	1~396,475~577	SLC9A3R1	O14745	D3	149~358	0.419	PDB
XPO1	O14980	D1	1~1071	HIF1A	Q16665	D5	789~826	0.419	NO_PDB
NEFL	P07196	D2	77~399	TSC1	Q92574	D6	855~975	0.418	NO_PDB
EP400	Q96L91	D16	2401~2600	TRRAP	Q9Y4A5	D9	961~1160	0.418	NO_PDB
BRD8	Q9H0E9	D7	826~1101	TRRAP	Q9Y4A5	D12	1281~1480	0.417	NO_PDB
ATM	Q13315	D7	641~840	USP34	Q70CQ2	D20	3041~3240	0.415	NO_PDB
IGLL1	P15814	D2	96~213	FAT1	Q14517	D1	1~200	0.415	NO_PDB
ATM	Q13315	D8	801~1000	USP34	Q70CQ2	D9	1281~1480	0.413	NO_PDB
PDE4DIP	Q5VU43	D13	1903~2051	AKAP9	Q99996	D10	2701~3100	0.412	NO_PDB
TADA1	Q96BN2	D3	138~335	TRRAP	Q9Y4A5	D22	2301~2750	0.412	PDB
PRKDC	P78527	D4	481~680	ATM	Q13315	D11	1121~1320	0.41	NO_PDB
PRKDC	P78527	D18	2721~2920	ATM	Q13315	D11	1121~1320	0.41	NO_PDB
ACE2	Q9BYF1	D2	735~805	SHANK1	Q9Y566	D6	656~763	0.41	NO_PDB
EP400	Q96L91	D14	2081~2280	TRRAP	Q9Y4A5	D28	3201~3400	0.409	NO_PDB
FAT1	Q14517	D27	4161~4360	NOXA1	Q86UR1	D3	312~476	0.409	NO_PDB
RRAGC	Q9HB90	D2	61~373	MTOR	P42345	D8	2101~2500	0.402	NO_PDB
OFD1	O75665	D7	949~1012	TRRAP	Q9Y4A5	D26	2751~3250	0.4	NO_PDB
MTOR	P42345	D5	1201~1600	MAP3K3	Q99759	D1	1~42	0.399	NO_PDB
RPGRIP1L	Q68CZ1	D1	1~50	TRIM37	O94972	D1	1~451	0.399	NO_PDB
CNOT1	A5YKK6	D4	830~1006	TNRC6B	Q9UPQ9	D9	1281~1480	0.397	NO_PDB
NF2	P35240	D1	1~595	SPTBN1	Q01082	D5	2312~2364	0.397	NO_PDB
BRCA2	P51587	D11	1121~1320	PLEC	Q15149	D22	3361~3560	0.395	NO_PDB
DVL2	O14641	D4	360~416	CUL3	Q13618	D2	26~768	0.395	NO_PDB
MTOR	P42345	D7	1801~2200	EP300	Q09472	D12	1830~2049	0.394	NO_PDB
CUL3	Q13618	D2	26~768	KLHL5	Q96PQ7	D1	1~195	0.394	PDB
PLEC	Q15149	D4	901~1300	SPTAN1	Q13813	D1	1~32	0.394	PDB
CCDC68	Q9H2F9	D1	1~88	PLEC	Q15149	D5	1201~1600	0.392	NO_PDB
SREBF2	Q12772	D1	1~200	TRRAP	Q9Y4A5	D9	961~1160	0.391	NO_PDB
CUBN	O60494	D10	1441~1640	CBL	P22681	D4	599~798	0.391	NO_PDB
EPC1	Q9H2F5	D2	75~295	TRRAP	Q9Y4A5	D23	2561~2760	0.39	NO_PDB
NCOA1	Q15788	D4	532~731	HIF1A	Q16665	D1	1~365,771~788	0.388	NO_PDB
RB1	P06400	D2	53~854	ARID4A	P29374	D7	797~996	0.387	NO_PDB
SREBF2	Q12772	D1	1~200	TRRAP	Q9Y4A5	D32	3681~3859	0.387	NO_PDB
ATM	Q13315	D7	641~840	USP34	Q70CQ2	D16	2401~2600	0.387	NO_PDB
CCNC	P24863	D1	1~283	MED13	Q9UHV7	D1	297~496	0.387	NO_PDB
MRE11	P49959	D4	537~708	TRRAP	Q9Y4A5	D1	1~200	0.386	NO_PDB
AKAP13	Q12802	D4	901~1300	THRA	P10827	D2	44~420	0.386	NO_PDB
EP400	Q96L91	D3	321~520	TRRAP	Q9Y4A5	D10	901~1350	0.386	NO_PDB
TTI1	O43156	D2	778~850	TRRAP	Q9Y4A5	D13	3433~3859	0.386	NO_PDB
AXIN1	O15169	D6	699~780	TSC2	P49815	D2	36~420	0.385	NO_PDB
H3C1	P68431	D1	1~38	DNMT3A	Q9Y6K1	D3	436~912	0.385	NO_PDB
NBN	O60934	D1	1~334,727~754	ATM	Q13315	D10	961~1160	0.385	PDB
SQSTM1	Q13501	D1	1~185,223~270	WDFY3	Q8IZQ1	D3	601~999	0.385	NO_PDB
CUL3	Q13618	D2	26~768	WNK4	Q96J92	D2	156~534,1009~1023	0.385	NO_PDB
EPC2	Q52LR7	D1	1~74	TRRAP	Q9Y4A5	D29	3361~3560	0.384	NO_PDB
MYCN	P04198	D1	1~200	TRRAP	Q9Y4A5	D27	3041~3240	0.383	NO_PDB
PNKD	Q8N490	D1	1~76	PRMT9	Q6P2P2	D1	1~845	0.382	NO_PDB
TSC1	Q92574	D3	436~635	FBXW5	Q969U6	D1	1~566	0.382	NO_PDB
HDAC1	Q13547	D1	1~392	SPEN	Q96T58	D6	801~1000	0.381	NO_PDB
EPOR	P19235	D2	32~265	ELOC	Q15369	D1	1~112	0.38	NO_PDB
SUPT3H	O75486	D2	23~317	TRRAP	Q9Y4A5	D5	481~680	0.378	PDB
RPA2	P15927	D2	45~270	ATM	Q13315	D19	2081~2280	0.378	NO_PDB
CUL2	Q13617	D1	1~745	HIF1A	Q16665	D5	789~826	0.378	NO_PDB
WDR5	P61964	D2	30~334	KMT2C	Q8NEZ4	D4	481~680	0.377	PDB
SPEN	Q96T58	D17	2561~2760	WRAP73	Q9P2S5	D1	1~460	0.377	NO_PDB
KAT5	Q92993	D3	1~75,108~117,220~513	TRRAP	Q9Y4A5	D31	3521~3720	0.376	NO_PDB
AXIN1	O15169	D4	379~578	TSC2	P49815	D2	36~420	0.375	NO_PDB
NPAT	Q14207	D8	1031~1230	TRRAP	Q9Y4A5	D29	3361~3560	0.374	NO_PDB
PLEC	Q15149	D15	4201~4600	VIM	P08670	D3	411~466	0.373	NO_PDB
PRKDC	P78527	D25	3841~4040	ATM	Q13315	D16	1601~2000	0.373	NO_PDB
ELOC	Q15369	D1	1~112	ASB1	Q9Y576	D1	1~37	0.37	NO_PDB
SMARCB1	Q12824	D0	1~385	SMARCE1	Q969G3	D0	1~411	0.369	NO_PDB
ARID1A	O14497	D1	1~200	CUL1	Q13616	D1	1~776	0.369	NO_PDB
OBSL1	O75147	D1	1~1896	CUL7	Q14999	D6	1652~1698	0.369	NO_PDB
AKAP13	Q12802	D5	1201~1600	THRA	P10827	D2	44~420	0.369	NO_PDB
RB1	P06400	D2	53~854	RBBP6	Q7Z6E9	D8	1296~1495	0.368	NO_PDB
VHL	P40337	D2	59~213	MTOR	P42345	D1	1~400	0.368	NO_PDB
ATM	Q13315	D7	641~840	HUWE1	Q7Z6Z7	D13	1921~2120	0.368	NO_PDB
BRCA1	P38398	D1	1~108	ATM	Q13315	D8	801~1000	0.367	NO_PDB
SYNE2	Q8WXH0	D6	1501~1900	SUN1	O94901	D4	481~575	0.367	PDB
ATM	Q13315	D19	2081~2280	USP34	Q70CQ2	D22	3361~3546	0.366	NO_PDB
CARD11	Q9BXL7	D3	126~258,302~440	IKBKG	Q9Y6K9	D2	51~359	0.366	NO_PDB
CDK5RAP2	Q96SN8	D15	1806~1893	AKAP9	Q99996	D10	2701~3100	0.366	NO_PDB
E2F1	Q01094	D1	1~126	TRRAP	Q9Y4A5	D9	961~1160	0.365	NO_PDB
MTOR	P42345	D6	1501~1900	PRR5L	Q6MZQ0	D2	39~229	0.365	NO_PDB
BRD8	Q9H0E9	D7	826~1101	TRRAP	Q9Y4A5	D5	481~680	0.364	NO_PDB
RYR1	P21817	D6	1501~1900	AKAP6	Q13023	D7	774~945	0.364	NO_PDB
GSK3B	P49841	D1	1~391	TSC1	Q92574	D3	436~635	0.364	NO_PDB
MAPRE1	Q15691	D1	1~140	TRIO	O75962	D7	1960~2280	0.364	NO_PDB
ATM	Q13315	D19	2081~2280	AVEN	Q9NQS1	D1	1~200	0.363	NO_PDB
BRD8	Q9H0E9	D3	321~520	TRRAP	Q9Y4A5	D7	641~840	0.363	NO_PDB
BRD8	Q9H0E9	D3	321~520	TRRAP	Q9Y4A5	D22	2301~2750	0.363	NO_PDB
SUPT3H	O75486	D2	23~317	TRRAP	Q9Y4A5	D22	2301~2750	0.362	PDB
PHLPP2	Q6ZVD8	D2	1043~1323	CUL3	Q13618	D2	26~768	0.362	NO_PDB
NCOR1	O75376	D8	1172~1371	CDKN1A	P38936	D1	1~83	0.361	NO_PDB
TP53	P04637	D0	1~393	VRK1	Q99986	D0	1~396	0.359	NO_PDB
ATM	Q13315	D11	1121~1320	HUWE1	Q7Z6Z7	D13	1921~2120	0.359	NO_PDB
RRAGB	Q5VZM2	D2	38~374	TRIM37	O94972	D4	772~964	0.358	NO_PDB
PRKDC	P78527	D21	3201~3400	ATM	Q13315	D3	161~360	0.358	NO_PDB
NPAT	Q14207	D10	1351~1427	TRRAP	Q9Y4A5	D29	3361~3560	0.358	NO_PDB
RRAGD	Q9NQL2	D2	62~400	MTOR	P42345	D6	1501~1900	0.358	NO_PDB
WDR5	P61964	D2	30~334	KMT2C	Q8NEZ4	D5	641~840	0.357	PDB
MET	P08581	D4	1051~1390	GAB1	Q13480	D1	1~121	0.357	NO_PDB
CUL3	Q13618	D2	26~768	ZSWIM8	A7E2V4	D4	1022~1221	0.357	NO_PDB
RTKN	Q9BST9	D3	439~563	AKAP13	Q12802	D1	1~300	0.357	NO_PDB
ATM	Q13315	D23	2561~2760	RSF1	Q96T23	D8	1363~1441	0.356	NO_PDB
RB1	P06400	D0	1~928	CCND2	P30279	D0	1~289	0.356	NO_PDB
HDAC1	Q13547	D1	1~392	SPEN	Q96T58	D18	2721~2920	0.355	NO_PDB
ATM	Q13315	D5	481~680	HUWE1	Q7Z6Z7	D9	1281~1480	0.355	NO_PDB
SUPT20H	Q8NEM7	D1	1~269	TRRAP	Q9Y4A5	D24	2721~2920	0.353	PDB
NFE2L2	Q16236	D1	1~200	ARPC2	O15144	D1	1~300	0.353	NO_PDB
BRD8	Q9H0E9	D7	826~1101	TRRAP	Q9Y4A5	D15	1601~1800	0.353	NO_PDB
PAXIP1	Q6ZW49	D5	589~1069	KMT2C	Q8NEZ4	D4	481~680	0.353	NO_PDB
E2F1	Q01094	D3	304~437	ATM	Q13315	D9	801~1200	0.352	NO_PDB
RB1	P06400	D2	53~854	PELP1	Q8IZL8	D3	642~841	0.351	NO_PDB
ATM	Q13315	D26	2881~3056	SIM2	Q14190	D3	513~667	0.351	NO_PDB
ATXN7	O15265	D4	403~602	TRRAP	Q9Y4A5	D29	3361~3560	0.351	NO_PDB
SREBF2	Q12772	D1	1~200	TRRAP	Q9Y4A5	D19	2081~2280	0.351	NO_PDB
KDM6A	O15550	D2	38~437,467~512	KMT2C	Q8NEZ4	D21	3201~3400	0.35	NO_PDB
CCDC8	Q9H0W5	D1	1~200	CUL7	Q14999	D5	971~1651	0.349	NO_PDB
HIF1A	Q16665	D0	1~826	EAF2	Q96CJ1	D0	1~260	0.349	NO_PDB
RYR1	P21817	D4	901~1300	ANK1	P16157	D5	1809~1881	0.348	NO_PDB
RBBP4	Q09028	D1	1~425	CHD3	Q12873	D1	1~130	0.348	NO_PDB
NXPH2	O95156	D1	1~110	FAT1	Q14517	D10	1441~1640	0.348	NO_PDB
NXPH2	O95156	D1	1~110	FAT1	Q14517	D15	2241~2440	0.348	NO_PDB
ATM	Q13315	D12	1281~1480	TOPBP1	Q92547	D3	340~451	0.348	NO_PDB
ATM	Q13315	D24	2721~2920	HUWE1	Q7Z6Z7	D19	2881~3080	0.348	NO_PDB
KDM6A	O15550	D7	887~1401	BAP1	Q92560	D2	271~537	0.347	NO_PDB
PTK2	Q05397	D3	704~916	TSC1	Q92574	D6	855~975	0.347	NO_PDB
MYC	P01106	D1	1~200	TRRAP	Q9Y4A5	D27	3041~3240	0.345	NO_PDB
HIF1A	Q16665	D5	789~826	SIN3A	Q96ST3	D4	304~385	0.345	NO_PDB
H2BC1	Q96A08	D2	38~127	TRRAP	Q9Y4A5	D25	2881~3080	0.344	NO_PDB
TSGA10	Q9BZW7	D3	579~698	PLEC	Q15149	D10	2701~3100	0.344	NO_PDB
MYCN	P04198	D1	1~200	TRRAP	Q9Y4A5	D2	1~450	0.342	NO_PDB
ATMIN	O43313	D5	544~743	ATM	Q13315	D25	2601~3056	0.342	NO_PDB
RB1	P06400	D3	855~928	HSPA8	P11142	D1	1~616	0.341	NO_PDB
EP400	Q96L91	D17	2561~2760	TRRAP	Q9Y4A5	D24	2721~2920	0.341	NO_PDB
SATB1	Q01826	D3	257~369	CHD3	Q12873	D7	1890~2000	0.34	NO_PDB
ARID2	Q68CP9	D7	1096~1295	LHX4	Q969G2	D2	27~224	0.34	NO_PDB
FAT1	Q14517	D2	161~360	SH3RF1	Q7Z6J0	D3	135~269	0.339	NO_PDB
FUBP1	Q96AE4	D1	1~98	PTEN	P60484	D1	1~355	0.339	NO_PDB
KMT2C	Q8NEZ4	D29	4481~4680	PAGR1	Q9BTK6	D1	1~254	0.339	NO_PDB
SYNE2	Q8WXH0	D19	5401~5800	MAPK3	P27361	D2	27~379	0.338	NO_PDB
MBD2	Q9UBB5	D4	277~411	CHD3	Q12873	D8	1890~2000	0.338	NO_PDB
H2AX	P16104	D1	1~123	ATM	Q13315	D8	801~1000	0.338	NO_PDB
CHD4	Q14839	D5	448~1403	CHD3	Q12873	D5	691~1395	0.338	PDB
TP53	P04637	D1	1~92	TRRAP	Q9Y4A5	D9	961~1160	0.338	NO_PDB
RYR1	P21817	D11	3001~3400	AKAP6	Q13023	D13	1871~2070	0.337	NO_PDB
EP400	Q96L91	D16	2401~2600	TRRAP	Q9Y4A5	D23	2561~2760	0.337	NO_PDB
SENP3	Q9H4L4	D2	161~306	KMT2D	O14686	D18	4501~4900	0.337	NO_PDB
SOX3	P41225	D3	220~446	TRRAP	Q9Y4A5	D26	2751~3250	0.336	NO_PDB
LRRK2	Q5S007	D4	2141~2498	LRP6	O75581	D3	1290~1489	0.335	NO_PDB
RB1	P06400	D2	53~854	HIF1A	Q16665	D4	686~770	0.335	NO_PDB
FGF11	Q92914	D2	64~225	HIF1A	Q16665	D4	686~770	0.334	NO_PDB
HIF1A	Q16665	D0	1~826	EGLN1	Q9GZT9	D0	1~426	0.334	PDB
VHL	P40337	D2	59~213	HUWE1	Q7Z6Z7	D6	801~1000	0.334	NO_PDB
SHANK1	Q9Y566	D15	2082~2161	SHARPIN	Q9H0F6	D3	169~305	0.334	NO_PDB
DNAJC6	O75061	D3	428~627	CLTC	Q00610	D1	1~490	0.334	PDB
CDK9	P50750	D1	1~372	ATM	Q13315	D3	161~360	0.333	NO_PDB
RPS6KA1	Q15418	D2	54~735	TSC1	Q92574	D3	436~635	0.333	NO_PDB
EP400	Q96L91	D12	1761~1960	TRRAP	Q9Y4A5	D22	2301~2750	0.333	NO_PDB
GC	P02774	D1	17~474	CUBN	O60494	D8	2124~2523	0.333	NO_PDB
FAT1	Q14517	D1	1~200	SH3RF1	Q7Z6J0	D4	270~445	0.333	NO_PDB
PRKACA	P17612	D1	1~351	AKAP13	Q12802	D13	1921~2120	0.332	NO_PDB
CHUK	O15111	D2	665~745	ATM	Q13315	D1	1~200	0.332	NO_PDB
GRWD1	Q9BQ67	D1	1~446	KMT2D	O14686	D7	1561~1960	0.332	NO_PDB
WDR5	P61964	D2	30~334	KMT2C	Q8NEZ4	D30	4641~4840	0.33	PDB
SREBF2	Q12772	D1	1~200	TRRAP	Q9Y4A5	D25	2881~3080	0.33	NO_PDB
ATM	Q13315	D12	1281~1480	HUWE1	Q7Z6Z7	D3	321~520	0.329	NO_PDB
FOXD4L6	Q3SYB3	D2	105~212	LRP1B	Q9NZR2	D11	1601~1800	0.329	NO_PDB
FOXD4L6	Q3SYB3	D2	105~212	LRP1B	Q9NZR2	D13	1921~2120	0.329	NO_PDB
NAV1	Q8NEY1	D11	1822~1877	TRIO	O75962	D4	901~1279	0.329	NO_PDB
BMI1	P35226	D1	1~234	ATM	Q13315	D24	2721~2920	0.329	NO_PDB
MAML2	Q8IZL2	D2	161~360	CREBBP	Q92793	D11	1757~1866	0.328	NO_PDB
ATM	Q13315	D9	801~1200	PTPA	Q15257	D2	22~358	0.328	NO_PDB
MTOR	P42345	D8	2101~2500	UBAP2L	Q14157	D1	1~200	0.328	NO_PDB
PRKDC	P78527	D8	1121~1320	ATM	Q13315	D8	801~1000	0.328	NO_PDB
CHEK1	O14757	D1	1~274,337~476	ATM	Q13315	D24	2721~2920	0.328	NO_PDB
PPARD	Q03181	D2	72~441	SPEN	Q96T58	D16	2401~2600	0.327	NO_PDB
SQSTM1	Q13501	D1	1~185,223~270	WDFY3	Q8IZQ1	D6	1911~2310	0.326	NO_PDB
HIF1A	Q16665	D5	789~826	SIN3A	Q96ST3	D2	120~214	0.326	NO_PDB
NR3C1	P04150	D2	161~360	KMT2D	O14686	D6	1360~1560	0.324	NO_PDB
CTNNB1	P35222	D1	1~79	TRRAP	Q9Y4A5	D24	2721~2920	0.324	NO_PDB
BRD8	Q9H0E9	D7	826~1101	TRRAP	Q9Y4A5	D16	1761~1960	0.324	NO_PDB
CNOT1	A5YKK6	D3	686~829	CNOT10	Q9H9A5	D2	23~713	0.324	NO_PDB
EP400	Q96L91	D12	1761~1960	TRRAP	Q9Y4A5	D23	2561~2760	0.324	NO_PDB
ATM	Q13315	D19	2081~2280	MED1	Q15648	D3	534~733	0.322	NO_PDB
PLEC	Q15149	D2	301~700	SPTA1	P02549	D1	1~42	0.322	NO_PDB
BRCA2	P51587	D16	1601~2090	PLEC	Q15149	D22	3361~3560	0.322	NO_PDB
ATM	Q13315	D23	2561~2760	SPSB1	Q96BD6	D1	1~29	0.321	NO_PDB
MORF4L1	Q9UBU8	D1	1~127	TRRAP	Q9Y4A5	D6	451~900	0.321	NO_PDB
CUL3	Q13618	D2	26~768	RBBP8	Q99708	D5	628~797	0.321	NO_PDB
PLAC1	Q9HBJ0	D1	1~23	TRRAP	Q9Y4A5	D1	1~200	0.321	NO_PDB
MYC	P01106	D1	1~200	TRRAP	Q9Y4A5	D26	2751~3250	0.32	NO_PDB
EP400	Q96L91	D7	961~1160	TRRAP	Q9Y4A5	D23	2561~2760	0.32	NO_PDB
RB1	P06400	D3	855~928	CDC16	Q13042	D1	1~620	0.32	NO_PDB
TRIM28	Q13263	D1	1~59	ATM	Q13315	D23	2561~2760	0.32	NO_PDB
BPTF	Q12830	D5	641~840	KEAP1	Q14145	D2	52~624	0.32	NO_PDB
ATM	Q13315	D18	1921~2120	BRAT1	Q6PJG6	D1	1~821	0.319	NO_PDB
EZR	P15311	D1	1~586	TSC1	Q92574	D7	976~1164	0.319	NO_PDB
MTOR	P42345	D5	1201~1600	TTI1	O43156	D2	778~850	0.318	NO_PDB
ATM	Q13315	D12	1281~1480	HUWE1	Q7Z6Z7	D27	4161~4360	0.318	NO_PDB
ATXN7	O15265	D1	1~200	TRRAP	Q9Y4A5	D9	961~1160	0.318	NO_PDB
KAT2B	Q92831	D4	450~832	TRRAP	Q9Y4A5	D28	3201~3400	0.317	NO_PDB
SREBF2	Q12772	D1	1~200	TRRAP	Q9Y4A5	D12	1281~1480	0.317	NO_PDB
PLEC	Q15149	D7	1801~2200	VIM	P08670	D2	91~410	0.317	NO_PDB
TP53	P04637	D1	1~92	HUWE1	Q7Z6Z7	D3	321~520	0.316	NO_PDB
MYC	P01106	D1	1~200	TRRAP	Q9Y4A5	D5	481~680	0.316	NO_PDB
ATMIN	O43313	D5	544~743	ATM	Q13315	D7	641~840	0.316	NO_PDB
BRD8	Q9H0E9	D7	826~1101	TRRAP	Q9Y4A5	D13	1441~1640	0.316	NO_PDB
CDKN1A	P38936	D1	1~83	TRRAP	Q9Y4A5	D1	1~200	0.315	NO_PDB
ATXN7	O15265	D6	723~892	TRRAP	Q9Y4A5	D10	901~1350	0.314	NO_PDB
HDAC1	Q13547	D1	1~392	SPEN	Q96T58	D8	1121~1320	0.314	NO_PDB
ULK1	O75385	D6	832~1050	MTOR	P42345	D5	1201~1600	0.314	NO_PDB
OTUD5	Q96G74	D2	174~368	NONO	Q15233	D1	1~57	0.314	NO_PDB
EPC1	Q9H2F5	D2	75~295	TRRAP	Q9Y4A5	D14	1351~1900	0.313	NO_PDB
FGG	P02679	D1	1~106	LRP1B	Q9NZR2	D14	2081~2280	0.313	NO_PDB
KMT2C	Q8NEZ4	D1	1~400	ASXL2	Q76L83	D10	1329~1435	0.313	NO_PDB
SQSTM1	Q13501	D1	1~185,223~270	WDFY3	Q8IZQ1	D1	1~400	0.313	NO_PDB
CUL3	Q13618	D2	26~768	DAXX	Q9UER7	D4	562~740	0.312	NO_PDB
CUL3	Q13618	D2	26~768	DLC1	Q96QB1	D1	1~200	0.312	NO_PDB
BRD8	Q9H0E9	D7	826~1101	TRRAP	Q9Y4A5	D18	1901~2300	0.311	NO_PDB
CNOT1	A5YKK6	D4	830~1006	TNRC6C	Q9HCJ0	D10	1216~1510	0.311	NO_PDB
TAZ	Q16635	D1	1~292	LRP1B	Q9NZR2	D29	4481~4599	0.31	NO_PDB
SORBS2	O94875	D4	481~680	FAT1	Q14517	D8	1121~1320	0.31	NO_PDB
PLEC	Q15149	D2	301~700	SPTAN1	Q13813	D1	1~32	0.31	PDB
KDM6A	O15550	D7	887~1401	KMT2D	O14686	D19	4801~4969	0.31	NO_PDB
ATM	Q13315	D24	2721~2920	HUWE1	Q7Z6Z7	D13	1921~2120	0.31	NO_PDB
PRR5	P85299	D2	29~228	MTOR	P42345	D3	601~1000	0.309	NO_PDB
PAXIP1	Q6ZW49	D5	589~1069	KMT2D	O14686	D13	3001~3400	0.309	NO_PDB
CLTB	P09497	D1	1~102	CLTC	Q00610	D1	1~490	0.308	PDB
ATM	Q13315	D10	961~1160	AVEN	Q9NQS1	D2	161~360	0.307	NO_PDB
EP400	Q96L91	D8	1121~1320	TRRAP	Q9Y4A5	D22	2301~2750	0.307	NO_PDB
PER3	P56645	D7	1062~1201	ATM	Q13315	D24	2721~2920	0.306	NO_PDB
EPC2	Q52LR7	D6	644~807	TRRAP	Q9Y4A5	D29	3361~3560	0.306	NO_PDB
BRCA2	P51587	D15	1601~1800	PLEC	Q15149	D26	68~68,258~261,488~495,1360~1365,1424~1428,1636~1640,1674~1678,2359~2366,2662~2669,2812~2821,2824~2942,4180~4200	0.305	NO_PDB
SMARCB1	Q12824	D1	1~385	ATM	Q13315	D8	801~1000	0.305	NO_PDB
BRCA2	P51587	D21	2241~2440	PLEC	Q15149	D22	3361~3560	0.304	NO_PDB
RELA	Q04206	D2	314~551	ATM	Q13315	D7	641~840	0.303	NO_PDB
TRRAP	Q9Y4A5	D10	901~1350	TAF6L	Q9Y6J9	D2	460~622	0.303	NO_PDB
PBRM1	Q86U86	D2	44~297	SMARCC1	Q92922	D4	562~618	0.303	PDB
FAT1	Q14517	D27	4161~4360	SH3RF1	Q7Z6J0	D5	446~508	0.302	NO_PDB
MYC	P01106	D3	351~439	TRRAP	Q9Y4A5	D13	1441~1640	0.302	NO_PDB
KEAP1	Q14145	D2	52~624	SLK	Q9H2G2	D4	638~788	0.302	NO_PDB
RYR1	P21817	D1	1~400	AKAP6	Q13023	D8	946~1230	0.301	NO_PDB
SYNE2	Q8WXH0	D20	5701~6100	MKS1	Q9NXB0	D3	524~559	0.301	NO_PDB
CTNNB1	P35222	D2	80~691	KMT2D	O14686	D14	3301~3700	0.3	NO_PDB
LRIG1	Q96JA1	D4	948~1093	MET	P08581	D4	1051~1390	0.3	NO_PDB
BRD8	Q9H0E9	D3	321~520	TRRAP	Q9Y4A5	D24	2721~2920	0.3	NO_PDB
PTPRF	P10586	D4	819~1013	TRIO	O75962	D7	1960~2280	0.299	NO_PDB
CNOT1	A5YKK6	D4	830~1006	TNRC6A	Q8NDV7	D10	1441~1640	0.299	NO_PDB
NEFM	P07197	D3	413~612	PLEC	Q15149	D15	4201~4600	0.299	NO_PDB
WDR5	P61964	D2	30~334	KMT2C	Q8NEZ4	D18	2721~2920	0.299	PDB
ARID2	Q68CP9	D9	1416~1536	LHX4	Q969G2	D2	27~224	0.299	NO_PDB
ATMIN	O43313	D5	544~743	ATM	Q13315	D3	161~360	0.298	NO_PDB
LRRK2	Q5S007	D4	2141~2498	SYNJ1	O43426	D4	1340~1539	0.298	NO_PDB
CDKN1A	P38936	D0	1~164	CUL4A	Q13619	D0	1~759	0.297	NO_PDB
RB1	P06400	D3	855~928	SIRT1	Q96EB6	D2	149~524,627~664	0.297	NO_PDB
ATM	Q13315	D26	2881~3056	MED1	Q15648	D1	1~56	0.296	NO_PDB
TP53	P04637	D3	298~393	TRRAP	Q9Y4A5	D20	2241~2440	0.296	NO_PDB
BRD8	Q9H0E9	D2	161~360	TRRAP	Q9Y4A5	D29	3361~3560	0.295	NO_PDB
HDAC1	Q13547	D1	1~392	SPEN	Q96T58	D17	2561~2760	0.295	NO_PDB
SUPT20H	Q8NEM7	D4	431~630	TRRAP	Q9Y4A5	D9	961~1160	0.293	PDB
PRKAR2B	P31323	D1	1~418	AKAP13	Q12802	D5	1201~1600	0.292	PDB
EP300	Q09472	D7	331~426,460~475,2050~2087	HIF1A	Q16665	D5	789~826	0.292	PDB
ATM	Q13315	D18	1921~2120	NOP53	Q9NZM5	D5	219~299,339~478	0.291	NO_PDB
SLC9A3R1	O14745	D3	149~358	TBC1D10A	Q9BXI6	D3	406~508	0.291	NO_PDB
RYR1	P21817	D6	1501~1900	AKAP6	Q13023	D1	1~63	0.29	NO_PDB
ATM	Q13315	D18	1921~2120	TOPBP1	Q92547	D5	550~744	0.29	NO_PDB
NPAT	Q14207	D7	871~1070	TRRAP	Q9Y4A5	D10	901~1350	0.29	NO_PDB
AKAP13	Q12802	D5	1201~1600	MTR	Q99707	D2	661~1265	0.29	NO_PDB
ATM	Q13315	D9	801~1200	USP34	Q70CQ2	D22	3361~3546	0.289	NO_PDB
CDK13	Q14004	D3	321~520	KEAP1	Q14145	D2	52~624	0.289	NO_PDB
PAF1	Q8N7H5	D1	1~76	DNMT3A	Q9Y6K1	D3	436~912	0.289	NO_PDB
KDM6A	O15550	D7	887~1401	RNF2	Q99496	D1	1~140	0.288	NO_PDB
CCNC	P24863	D1	1~283	MED13	Q9UHV7	D8	1975~2050	0.288	NO_PDB
USP2	O75604	D2	263~605	AHNAK	Q09666	D2	126~525	0.286	NO_PDB
HIF1A	Q16665	D1	1~365,771~788	EPAS1	Q99814	D1	1~369	0.286	NO_PDB
TP53	P04637	D0	1~393	PBK	Q96KB5	D0	1~322	0.286	NO_PDB
CXXC1	Q9P0U4	D5	224~372	KMT2D	O14686	D20	4970~5370	0.285	NO_PDB
GABARAP	O95166	D0	1~117	FLCN	Q8NFG4	D0	1~579	0.285	NO_PDB
KCNQ1	P51787	D4	604~676	AKAP9	Q99996	D5	1201~1600	0.284	NO_PDB
SOX3	P41225	D3	220~446	TRRAP	Q9Y4A5	D16	1761~1960	0.284	NO_PDB
PLEC	Q15149	D1	1~400	MAP2	P11137	D8	1121~1320	0.283	NO_PDB
GRWD1	Q9BQ67	D1	1~446	KMT2D	O14686	D10	2101~2500	0.282	NO_PDB
MEF2D	Q14814	D1	1~96	KMT2D	O14686	D2	60~360	0.282	NO_PDB
H2BC1	Q96A08	D2	38~127	TRRAP	Q9Y4A5	D21	2401~2600	0.282	NO_PDB
TP53	P04637	D2	93~297	TP63	Q9H3D4	D3	162~446	0.282	PDB
OFD1	O75665	D3	432~631	TRRAP	Q9Y4A5	D9	961~1160	0.281	NO_PDB
NCOA1	Q15788	D5	692~891	HIF1A	Q16665	D1	1~365,771~788	0.281	NO_PDB
LRRK2	Q5S007	D4	2141~2498	GAK	O14976	D2	27~336	0.281	NO_PDB
RB1	P06400	D1	1~52	CDC16	Q13042	D1	1~620	0.281	NO_PDB
AURKA	O14965	D1	1~126	SETD2	Q9BYW2	D10	1446~1836,1998~2028	0.281	NO_PDB
LRRK2	Q5S007	D3	979~1325	MAPT	P10636	D6	678~758	0.281	NO_PDB
PBRM1	Q86U86	D2	44~297	SMARCC2	Q8TAQ2	D4	534~598	0.281	PDB
AR	P10275	D1	1~200	KMT2D	O14686	D18	4501~4900	0.281	NO_PDB
CDKN1A	P38936	D0	1~164	HDAC6	Q9UBN7	D0	1~1215	0.281	NO_PDB
HTR7	P34969	D0	1~479	CUL3	Q13618	D0	1~768	0.28	NO_PDB
TP53	P04637	D3	298~393	HUWE1	Q7Z6Z7	D25	3841~4040	0.28	NO_PDB
CLTC	Q00610	D1	1~490	AP1B1	Q10567	D2	596~714	0.28	PDB
BRD8	Q9H0E9	D6	702~825	TRRAP	Q9Y4A5	D27	3041~3240	0.28	NO_PDB
CCNT1	O60563	D2	286~485	TSC2	P49815	D2	36~420	0.279	NO_PDB
PER3	P56645	D4	582~781	ATM	Q13315	D23	2561~2760	0.279	NO_PDB
IRS1	P35568	D7	909~1108	CUL3	Q13618	D2	26~768	0.279	NO_PDB
BRD8	Q9H0E9	D7	826~1101	TRRAP	Q9Y4A5	D9	961~1160	0.278	NO_PDB
MTMR3	Q13615	D2	590~789	MTOR	P42345	D2	301~700	0.278	NO_PDB
FLCN	Q8NFG4	D1	28~77	USP7	Q93009	D2	64~203	0.278	NO_PDB
CNOT1	A5YKK6	D4	830~1006	CNOT3	O75175	D3	399~598	0.277	PDB
NCOA6	Q14686	D2	47~144	KMT2C	Q8NEZ4	D30	4641~4840	0.276	NO_PDB
CBL	P22681	D4	599~798	TSC2	P49815	D2	36~420	0.276	NO_PDB
NR1I3	Q14994	D1	1~352	MED13	Q9UHV7	D8	1975~2050	0.275	NO_PDB
MED15	Q96RN5	D5	526~601	MED13	Q9UHV7	D1	297~496	0.275	NO_PDB
RYR1	P21817	D4	901~1300	AKAP6	Q13023	D11	1551~1750	0.275	NO_PDB
MEF2D	Q14814	D4	417~521	KMT2D	O14686	D18	4501~4900	0.275	NO_PDB
SORBS2	O94875	D4	481~680	FAT1	Q14517	D15	2241~2440	0.275	NO_PDB
EP400	Q96L91	D15	2241~2440	TRRAP	Q9Y4A5	D21	2401~2600	0.274	NO_PDB
MDM4	O15151	D3	113~184	MTOR	P42345	D5	1201~1600	0.273	NO_PDB
MTOR	P42345	D6	1501~1900	MLXIP	Q9HAP2	D3	187~386	0.273	NO_PDB
SOX3	P41225	D3	220~446	TRRAP	Q9Y4A5	D27	3041~3240	0.273	NO_PDB
OFD1	O75665	D1	1~66	TRRAP	Q9Y4A5	D21	2401~2600	0.272	NO_PDB
ATM	Q13315	D3	161~360	AVEN	Q9NQS1	D1	1~200	0.272	NO_PDB
SREBF1	P36956	D1	1~200	TRRAP	Q9Y4A5	D24	2721~2920	0.271	NO_PDB
ATM	Q13315	D3	161~360	USP34	Q70CQ2	D9	1281~1480	0.271	NO_PDB
ATM	Q13315	D26	2881~3056	HUWE1	Q7Z6Z7	D24	3681~3880	0.271	NO_PDB
NPAT	Q14207	D9	1191~1390	TRRAP	Q9Y4A5	D8	801~1000	0.27	NO_PDB
CNOT1	A5YKK6	D9	1824~2376	TOB1	P50616	D2	126~345	0.27	NO_PDB
BRCA2	P51587	D2	1~400	PLEC	Q15149	D20	3041~3240	0.27	NO_PDB
LRRK2	Q5S007	D4	2141~2498	NEURL4	Q96JN8	D8	1131~1297	0.27	NO_PDB
H2BC1	Q96A08	D2	38~127	TRRAP	Q9Y4A5	D26	2751~3250	0.27	NO_PDB
MORF4L1	Q9UBU8	D1	1~127	TRRAP	Q9Y4A5	D24	2721~2920	0.269	NO_PDB
ATM	Q13315	D14	1441~1640	USP34	Q70CQ2	D20	3041~3240	0.269	NO_PDB
TP53	P04637	D3	298~393	SIN3A	Q96ST3	D6	462~534	0.269	NO_PDB
KRAS	P01116	D1	1~189	MTOR	P42345	D7	1801~2200	0.269	PDB
NCOA6	Q14686	D2	47~144	KMT2C	Q8NEZ4	D28	4321~4520	0.269	NO_PDB
RP2	O75695	D2	36~350	TSC2	P49815	D2	36~420	0.269	NO_PDB
KDM6A	O15550	D2	38~437,467~512	AR	P10275	D2	161~360	0.268	NO_PDB
MET	P08581	D4	1051~1390	ERBB3	P21860	D5	984~1183	0.268	PDB
ATM	Q13315	D16	1601~2000	RSF1	Q96T23	D8	1363~1441	0.268	NO_PDB
TSC2	P49815	D2	36~420	SIRT1	Q96EB6	D2	149~524,627~664	0.267	NO_PDB
HIF1A	Q16665	D0	1~826	EGLN3	Q9H6Z9	D0	1~239	0.267	PDB
TXNIP	Q9H3M7	D2	303~391	PRKAA2	P54646	D1	1~489,521~552	0.267	NO_PDB
ACE2	Q9BYF1	D1	18~734	SHANK1	Q9Y566	D14	1884~2081	0.266	NO_PDB
APP	P05067	D5	586~770	LRP1B	Q9NZR2	D20	3041~3240	0.266	NO_PDB
SHANK1	Q9Y566	D7	764~963	ADGRL2	O95490	D3	469~843	0.266	NO_PDB
HIF1A	Q16665	D4	686~770	SIRT1	Q96EB6	D2	149~524,627~664	0.266	NO_PDB
PLAC1	Q9HBJ0	D1	1~23	TRRAP	Q9Y4A5	D29	3361~3560	0.266	NO_PDB
ATM	Q13315	D24	2721~2920	BANP	Q8N9N5	D3	336~519	0.265	NO_PDB
TTI1	O43156	D2	778~850	ATM	Q13315	D10	2680~3056	0.265	NO_PDB
APP	P05067	D1	1~28	LRP1B	Q9NZR2	D26	4001~4200	0.264	NO_PDB
ATM	Q13315	D5	481~680	USP34	Q70CQ2	D22	3361~3546	0.264	NO_PDB
SREBF2	Q12772	D1	1~200	TRRAP	Q9Y4A5	D30	3251~3859	0.264	NO_PDB
ATF2	P15336	D0	1~505	CUL3	Q13618	D0	1~768	0.264	NO_PDB
ATM	Q13315	D14	1441~1640	USP34	Q70CQ2	D22	3361~3546	0.264	NO_PDB
ATMIN	O43313	D6	704~823	ATM	Q13315	D23	2561~2760	0.263	NO_PDB
TPT1	P13693	D1	1~172	ATM	Q13315	D17	1761~1960	0.263	NO_PDB
PRKDC	P78527	D6	801~1000	ATM	Q13315	D1	1~200	0.263	NO_PDB
ATM	Q13315	D23	2561~2760	MED1	Q15648	D8	1334~1533	0.263	NO_PDB
NFE2L2	Q16236	D1	1~200	CREBBP	Q92793	D6	589~676	0.262	NO_PDB
GSK3B	P49841	D2	392~420	MET	P08581	D1	26~516	0.262	NO_PDB
BRCA2	P51587	D1	1~200	PLEC	Q15149	D2	161~360	0.262	NO_PDB
NCOA6	Q14686	D2	47~144	KMT2C	Q8NEZ4	D6	801~1000	0.261	NO_PDB
ARID2	Q68CP9	D10	1573~1626	LHX4	Q969G2	D2	27~224	0.261	NO_PDB
EP400	Q96L91	D4	481~680	TRRAP	Q9Y4A5	D9	961~1160	0.261	NO_PDB
ATXN7	O15265	D1	1~200	TRRAP	Q9Y4A5	D24	2721~2920	0.261	NO_PDB
ATM	Q13315	D14	1441~1640	MED1	Q15648	D1	1~56	0.26	NO_PDB
CUL3	Q13618	D2	26~768	ZSWIM8	A7E2V4	D5	1433~1653	0.26	NO_PDB
LRRK2	Q5S007	D4	2141~2498	NEURL4	Q96JN8	D7	1092~1130	0.26	NO_PDB
MRGBP	Q9NV56	D3	109~204	TRRAP	Q9Y4A5	D7	641~840	0.26	NO_PDB
NPAT	Q14207	D7	871~1070	TRRAP	Q9Y4A5	D29	3361~3560	0.259	NO_PDB
CHUK	O15111	D2	665~745	ATM	Q13315	D12	1281~1480	0.259	NO_PDB
RPA1	P27694	D4	434~616	ATM	Q13315	D19	2081~2280	0.258	NO_PDB
CUL3	Q13618	D2	26~768	PALB2	Q86YC2	D2	161~360	0.258	NO_PDB
E2F1	Q01094	D1	1~126	ATM	Q13315	D24	2721~2920	0.258	NO_PDB
TAF12	Q16514	D2	56~161	TRRAP	Q9Y4A5	D22	2301~2750	0.258	PDB
SREBF2	Q12772	D4	404~474	TRRAP	Q9Y4A5	D32	3681~3859	0.258	NO_PDB
ACE2	Q9BYF1	D1	18~734	SHANK1	Q9Y566	D12	1564~1763	0.257	NO_PDB
JAZF1	Q86VZ6	D1	1~243	TRRAP	Q9Y4A5	D26	2751~3250	0.257	NO_PDB
H3C1	P68431	D2	39~136	SETD2	Q9BYW2	D15	2462~2564	0.257	PDB
MED14	O60244	D2	48~147	TRRAP	Q9Y4A5	D23	2561~2760	0.257	NO_PDB
AKAP13	Q12802	D9	2451~2813	PRKCA	P17252	D3	295~672	0.256	NO_PDB
EPC1	Q9H2F5	D5	535~734	TRRAP	Q9Y4A5	D9	961~1160	0.256	NO_PDB
PRKAR2A	P13861	D1	1~404	AKAP9	Q99996	D13	3601~3907	0.255	NO_PDB
TP53	P04637	D0	1~393	E2F1	Q01094	D0	1~437	0.255	NO_PDB
RB1	P06400	D2	53~854	TFDP2	Q14188	D2	129~361	0.254	PDB
UCHL3	P15374	D1	1~230	ATM	Q13315	D22	2401~2600	0.254	NO_PDB
DNMT1	P26358	D2	97~350	DNMT3A	Q9Y6K1	D3	436~912	0.254	NO_PDB
RYR1	P21817	D10	2701~3100	AKAP6	Q13023	D13	1871~2070	0.254	NO_PDB
NPAT	Q14207	D9	1191~1390	TRRAP	Q9Y4A5	D17	1921~2120	0.254	NO_PDB
INS	P01308	D0	1~110	RB1	P06400	D0	1~928	0.254	NO_PDB
PDE4DIP	Q5VU43	D15	2180~2346	AKAP9	Q99996	D10	2701~3100	0.253	NO_PDB
NF2	P35240	D1	1~595	PTK2	Q05397	D4	917~1052	0.253	NO_PDB
HIF1A	Q16665	D1	1~365,771~788	CREBBP	Q92793	D3	347~443,477~494	0.253	PDB
H2AC20	Q16777	D1	1~129	PBRM1	Q86U86	D9	1628~1689	0.252	PDB
ARHGEF10	O15013	D2	161~311	SETD2	Q9BYW2	D10	1446~1836,1998~2028	0.252	NO_PDB
APP	P05067	D5	586~770	LRP1B	Q9NZR2	D15	2241~2440	0.252	NO_PDB
FBXL16	Q8N461	D2	95~479	HIF1A	Q16665	D1	1~375,761~788	0.252	NO_PDB
FGA	P02671	D4	493~626	LRP1B	Q9NZR2	D12	1761~1960	0.251	NO_PDB
ATXN7L3	Q14CW9	D1	1~104	TRRAP	Q9Y4A5	D28	3201~3400	0.251	NO_PDB
CUL3	Q13618	D2	26~768	ARHGEF12	Q9NZN5	D1	1~66	0.251	NO_PDB
RB1	P06400	D2	53~854	AR	P10275	D1	1~200	0.251	NO_PDB
CNOT1	A5YKK6	D9	1824~2376	CNOT3	O75175	D3	399~598	0.25	PDB
CCNO	P22674	D0	1~350	CDKN1A	P38936	D0	1~164	0.25	NO_PDB
RYR1	P21817	D10	2701~3100	AKAP6	Q13023	D14	2031~2230	0.25	NO_PDB
PRKDC	P78527	D3	321~520	HIF1A	Q16665	D5	789~826	0.25	NO_PDB
KDM6A	O15550	D2	38~437,467~512	NKX2-5	P52952	D1	1~140	0.249	NO_PDB
CCNB1	P14635	D0	1~433	CDKN1A	P38936	D0	1~164	0.249	NO_PDB
FLCN	Q8NFG4	D2	1~27,78~579	FNIP1	Q8TF40	D5	558~757	0.249	PDB
CDKN1A	P38936	D0	1~164	USP11	P51784	D0	1~963	0.249	NO_PDB
RNF31	Q96EP0	D1	1~261	CARD11	Q9BXL7	D1	1~125	0.248	NO_PDB
RYR1	P21817	D7	1801~2200	TRDN	Q13061	D2	161~360	0.248	NO_PDB
SPEN	Q96T58	D20	3041~3240	WRAP73	Q9P2S5	D1	1~460	0.248	NO_PDB
CXXC1	Q9P0U4	D6	373~656	KMT2D	O14686	D21	5371~5537	0.248	NO_PDB
TP53	P04637	D0	1~393	VDR	P11473	D0	1~427	0.248	NO_PDB
PRKDC	P78527	D14	2081~2280	HIF1A	Q16665	D4	686~770	0.248	NO_PDB
ATM	Q13315	D7	641~840	USP34	Q70CQ2	D22	3361~3546	0.248	NO_PDB
TADA2B	Q86TJ2	D1	1~420	TRRAP	Q9Y4A5	D25	2881~3080	0.247	NO_PDB
EP400	Q96L91	D2	161~360	TRRAP	Q9Y4A5	D27	3041~3240	0.247	NO_PDB
BRD8	Q9H0E9	D7	826~1101	TRRAP	Q9Y4A5	D4	321~520	0.247	NO_PDB
PER3	P56645	D3	422~621	ATM	Q13315	D7	641~840	0.246	NO_PDB
CTNNB1	P35222	D1	1~79	KMT2D	O14686	D21	5371~5537	0.246	NO_PDB
CARD11	Q9BXL7	D3	126~258,302~440	TRAF6	Q9Y4K3	D2	53~522	0.246	NO_PDB
TP53	P04637	D1	1~92	POLA1	P09884	D4	1267~1462	0.246	NO_PDB
BRCA2	P51587	D15	1601~1800	PLEC	Q15149	D20	3041~3240	0.246	NO_PDB
BRD8	Q9H0E9	D2	161~360	TRRAP	Q9Y4A5	D5	481~680	0.246	NO_PDB
ATM	Q13315	D1	1~200	MAGEC2	Q9UBF1	D2	136~348	0.245	NO_PDB
ATM	Q13315	D23	2561~2760	USP34	Q70CQ2	D12	1761~1960	0.245	NO_PDB
FBXW7	Q969H0	D1	1~228	KDM6A	O15550	D7	887~1401	0.245	NO_PDB
MYCN	P04198	D1	1~200	TRRAP	Q9Y4A5	D3	161~360	0.245	NO_PDB
TRRAP	Q9Y4A5	D22	2301~2750	TAF6L	Q9Y6J9	D2	460~622	0.245	NO_PDB
EP400	Q96L91	D11	1601~1800	TRRAP	Q9Y4A5	D24	2721~2920	0.245	NO_PDB
KDM6A	O15550	D2	38~437,467~512	KMT2C	Q8NEZ4	D4	481~680	0.245	NO_PDB
SORBS2	O94875	D4	481~680	FAT1	Q14517	D21	3201~3400	0.245	NO_PDB
MAGEA11	P43364	D2	217~429	PNKD	Q8N490	D2	77~385	0.245	NO_PDB
NFE2L2	Q16236	D2	161~360	CREBBP	Q92793	D3	347~443,477~494	0.244	NO_PDB
MAP1B	P46821	D7	1170~1369	LRRK2	Q5S007	D4	2141~2498	0.244	NO_PDB
E2F1	Q01094	D1	1~126	TRRAP	Q9Y4A5	D10	901~1350	0.244	NO_PDB
ATXN7	O15265	D4	403~602	TRRAP	Q9Y4A5	D12	1281~1480	0.244	NO_PDB
ATM	Q13315	D10	961~1160	TERF2	Q15554	D4	406~489	0.244	NO_PDB
CCDC8	Q9H0W5	D3	321~520	CUL7	Q14999	D5	971~1651	0.244	NO_PDB
CLTC	Q00610	D1	1~490	SMAP1	Q8IYB5	D2	142~341	0.243	NO_PDB
IRS1	P35568	D8	1069~1242	CUL3	Q13618	D2	26~768	0.243	NO_PDB
TET3	O43151	D2	98~250	VHL	P40337	D2	59~213	0.243	NO_PDB
AXIN1	O15169	D7	781~862	TSC2	P49815	D2	36~420	0.242	NO_PDB
NAV1	Q8NEY1	D9	1163~1310	TRIO	O75962	D4	901~1279	0.242	NO_PDB
HSPA8	P11142	D1	1~616	CLTC	Q00610	D4	1619~1675	0.242	NO_PDB
BRCA2	P51587	D19	2081~2280	KEAP1	Q14145	D2	52~624	0.242	NO_PDB
PTEN	P60484	D2	356~403	MAGI3	Q5TCQ9	D4	386~502	0.242	NO_PDB
MAX	P61244	D2	22~113	EP400	Q96L91	D13	1921~2120	0.242	NO_PDB
LRRK2	Q5S007	D2	879~978	LRRK2	Q5S007	D4	2141~2498	0.241	PDB
CUBN	O60494	D5	641~840	CBL	P22681	D4	599~798	0.241	NO_PDB
PTEN	P60484	D1	1~355	MAGI3	Q5TCQ9	D1	1~222	0.241	NO_PDB
GRWD1	Q9BQ67	D1	1~446	KMT2D	O14686	D13	3001~3400	0.241	NO_PDB
FAT1	Q14517	D23	3521~3720	SH3RF1	Q7Z6J0	D6	509~708	0.24	NO_PDB
PTEN	P60484	D1	1~355	UBE2S	Q16763	D1	1~160	0.24	NO_PDB
RRAGC	Q9HB90	D2	61~373	MTOR	P42345	D6	1501~1900	0.24	NO_PDB
MEN1	O00255	D1	1~592	KMT2D	O14686	D20	4970~5370	0.24	NO_PDB
PDPK1	O15530	D1	1~73	CUL3	Q13618	D2	26~768	0.239	NO_PDB
DNAJC6	O75061	D4	588~787	CLTC	Q00610	D1	1~490	0.239	PDB
CHD3	Q12873	D1	1~130	RBBP7	Q16576	D1	1~425	0.239	NO_PDB
CDK8	P49336	D1	1~366	MED13	Q9UHV7	D5	937~1058	0.239	NO_PDB
HSPA1B	P0DMV9	D1	1~615	MSR1	P21757	D1	1~155	0.237	NO_PDB
ATXN7	O15265	D4	403~602	TRRAP	Q9Y4A5	D23	2561~2760	0.237	NO_PDB
TSC2	P49815	D2	36~420	FOXO1	Q12778	D4	409~608	0.237	NO_PDB
TP53	P04637	D0	1~393	MDM2	Q00987	D0	1~491	0.236	PDB
KLHL40	Q2TBA0	D1	1~621	AHNAK	Q09666	D11	2303~2360,2500~2587,2716~2737,2994~3169,4336~4336,4673~4727	0.236	NO_PDB
NCOA1	Q15788	D9	1332~1441	HIF1A	Q16665	D1	1~365,771~788	0.236	NO_PDB
CCNT2	O60583	D1	1~266	RB1	P06400	D2	53~854	0.236	NO_PDB
RYR1	P21817	D2	301~700	AKAP6	Q13023	D8	946~1230	0.236	NO_PDB
HOMER2	Q9NSB8	D1	1~354	RYR1	P21817	D8	2101~2500	0.236	NO_PDB
RB1	P06400	D2	53~854	NCOA6	Q14686	D11	1425~1624	0.236	NO_PDB
PRKDC	P78527	D14	2081~2280	HIF1A	Q16665	D5	789~826	0.235	NO_PDB
CLTC	Q00610	D1	1~490	AP3B2	Q13367	D3	659~857	0.235	NO_PDB
PER3	P56645	D3	422~621	ATM	Q13315	D5	481~680	0.235	NO_PDB
TP53BP1	Q12888	D7	961~1160	ATM	Q13315	D13	1201~1600	0.235	NO_PDB
SYNE2	Q8WXH0	D22	6301~6700	MKS1	Q9NXB0	D3	524~559	0.235	NO_PDB
TP53	P04637	D0	1~393	UBE2B	P63146	D0	1~152	0.235	NO_PDB
SNAP91	O60641	D4	611~810	CLTC	Q00610	D1	1~490	0.234	NO_PDB
TSC2	P49815	D2	36~420	FOXO1	Q12778	D1	1~157	0.234	NO_PDB
ATXN7L3	Q14CW9	D4	247~347	TRRAP	Q9Y4A5	D7	641~840	0.234	NO_PDB
CNOT1	A5YKK6	D9	1824~2376	GPBP1L1	Q9HC44	D1	1~200	0.234	NO_PDB
LRRK2	Q5S007	D4	2141~2498	DNM1	Q05193	D2	762~864	0.234	NO_PDB
BMI1	P35226	D1	1~234	ATM	Q13315	D23	2561~2760	0.234	NO_PDB
CUL3	Q13618	D2	26~768	RBBP8	Q99708	D2	148~347	0.234	NO_PDB
EP400	Q96L91	D11	1601~1800	TRRAP	Q9Y4A5	D29	3361~3560	0.234	NO_PDB
CUL3	Q13618	D2	26~768	ARHGEF12	Q9NZN5	D5	262~368	0.233	NO_PDB
SREBF2	Q12772	D1	1~200	TRRAP	Q9Y4A5	D26	2751~3250	0.233	NO_PDB
BRD8	Q9H0E9	D2	161~360	TRRAP	Q9Y4A5	D9	961~1160	0.233	NO_PDB
TP53BP1	Q12888	D1	1~200	ATM	Q13315	D24	2721~2920	0.233	NO_PDB
ACTL6A	O96019	D0	1~429	SMARCB1	Q12824	D0	1~385	0.232	PDB
FAT1	Q14517	D10	1441~1640	SH3RF1	Q7Z6J0	D4	270~445	0.232	NO_PDB
SLC9A3R1	O14745	D3	149~358	SLC4A7	Q9Y6M7	D7	1148~1214	0.232	NO_PDB
ATMIN	O43313	D6	704~823	ATM	Q13315	D20	2001~2600	0.232	NO_PDB
ARID1A	O14497	D12	1752~1818	CUL1	Q13616	D1	1~776	0.231	NO_PDB
AKT1	P31749	D1	1~480	BAP1	Q92560	D2	271~537	0.231	NO_PDB
PTPRN2	Q92932	D3	164~363	SPTBN4	Q9H254	D4	901~1300	0.231	NO_PDB
CUL3	Q13618	D2	26~768	PALB2	Q86YC2	D4	481~680	0.231	NO_PDB
EPC2	Q52LR7	D5	484~683	TRRAP	Q9Y4A5	D26	2751~3250	0.231	NO_PDB
TSC2	P49815	D2	36~420	TSC1	Q92574	D2	276~475	0.231	PDB
RB1	P06400	D0	1~928	RBBP7	Q16576	D0	1~425	0.231	NO_PDB
EP400	Q96L91	D12	1761~1960	TRRAP	Q9Y4A5	D32	3681~3859	0.231	NO_PDB
ING1	Q9UK53	D2	186~264	TRRAP	Q9Y4A5	D9	961~1160	0.23	NO_PDB
PRKDC	P78527	D13	1921~2120	ATM	Q13315	D8	801~1000	0.23	NO_PDB
PAXIP1	Q6ZW49	D5	589~1069	KMT2C	Q8NEZ4	D10	1441~1640	0.23	NO_PDB
SREBF1	P36956	D1	1~200	TRRAP	Q9Y4A5	D28	3201~3400	0.23	NO_PDB
NUMB	P49757	D5	516~651	MTOR	P42345	D6	1501~1900	0.23	NO_PDB
EP300	Q09472	D7	331~426,460~475,2050~2087	NFE2L2	Q16236	D2	161~360	0.23	NO_PDB
PLEC	Q15149	D3	601~1000	MAP2	P11137	D1	1~200	0.23	NO_PDB
ANKRD17	O75179	D1	1~235	BAP1	Q92560	D1	1~270,538~576,622~699	0.23	NO_PDB
IGLL1	P15814	D2	96~213	FAT1	Q14517	D17	2561~2760	0.23	NO_PDB
SLC9A3R1	O14745	D1	1~114	TBC1D10A	Q9BXI6	D3	406~508	0.229	NO_PDB
TP53	P04637	D0	1~393	G3BP1	Q13283	D0	1~466	0.229	NO_PDB
CLK2	P49760	D2	143~499	SETD2	Q9BYW2	D9	1281~1445	0.229	NO_PDB
TRIM37	O94972	D4	772~964	TRAF6	Q9Y4K3	D2	53~522	0.229	NO_PDB
UBE2I	P63279	D1	1~158	CHD3	Q12873	D4	377~1395	0.229	NO_PDB
FOXO1	Q12778	D5	569~655	ATM	Q13315	D2	1~400	0.229	NO_PDB
MTOR	P42345	D6	1501~1900	MLXIPL	Q9NP71	D3	149~348	0.228	NO_PDB
EP400	Q96L91	D13	1921~2120	TRRAP	Q9Y4A5	D24	2721~2920	0.228	NO_PDB
SQSTM1	Q13501	D1	1~185,223~270	MTOR	P42345	D2	301~700	0.228	NO_PDB
RRAGB	Q5VZM2	D2	38~374	TRIM37	O94972	D2	452~651	0.228	NO_PDB
MET	P08581	D4	1051~1390	GAB2	Q9UQC2	D5	555~676	0.228	NO_PDB
CNOT1	A5YKK6	D4	830~1006	CNOT2	Q9NZN8	D1	1~200	0.228	PDB
CHD4	Q14839	D8	1877~1912	CHD3	Q12873	D4	377~690	0.228	PDB
LRRK2	Q5S007	D1	1~878	RIPK1	Q13546	D2	322~567	0.228	NO_PDB
AKAP13	Q12802	D7	1801~1979	GNA12	Q03113	D2	35~381	0.227	NO_PDB
NF2	P35240	D1	1~595	PTK2	Q05397	D1	1~33	0.227	NO_PDB
ATM	Q13315	D10	2680~3056	ERRFI1	Q9UJM3	D1	1~200	0.227	NO_PDB
MAP4K1	Q92918	D1	1~310	CUL7	Q14999	D1	1~100	0.227	NO_PDB
TP73	O15350	D5	555~636	RB1	P06400	D2	53~854	0.227	NO_PDB
TOP2B	Q02880	D6	1585~1626	ATM	Q13315	D9	801~1200	0.227	NO_PDB
MAPK1	P28482	D1	1~360	TSC2	P49815	D3	937~1006	0.226	NO_PDB
SETDB1	Q15047	D4	190~438	DNMT3A	Q9Y6K1	D1	1~280	0.226	NO_PDB
MDM2	Q00987	D3	115~314	ATM	Q13315	D1	1~200	0.226	NO_PDB
CTNNB1	P35222	D2	80~691	TRRAP	Q9Y4A5	D1	1~200	0.226	NO_PDB
NFE2L2	Q16236	D2	161~360	CREBBP	Q92793	D6	589~676	0.226	NO_PDB
CTNNB1	P35222	D1	1~79	TRRAP	Q9Y4A5	D28	3201~3400	0.225	NO_PDB
DMAP1	Q9NPF5	D2	92~401	TRRAP	Q9Y4A5	D21	2401~2600	0.225	NO_PDB
BCR	P11274	D2	161~360	HIF1A	Q16665	D1	1~365,771~788	0.225	NO_PDB
BRCA2	P51587	D21	2241~2440	PLEC	Q15149	D26	68~68,258~261,488~495,1360~1365,1424~1428,1636~1640,1674~1678,2359~2366,2662~2669,2812~2821,2824~2942,4180~4200	0.225	NO_PDB
ATM	Q13315	D11	1121~1320	NOP53	Q9NZM5	D1	1~44	0.225	NO_PDB
CCNC	P24863	D1	1~283	MED13	Q9UHV7	D5	937~1058	0.225	NO_PDB
AR	P10275	D0	1~920	VHL	P40337	D0	1~213	0.225	NO_PDB
TP53BP1	Q12888	D5	641~840	ATM	Q13315	D23	2561~2760	0.225	NO_PDB
MTOR	P42345	D2	301~700	NFKBIA	P25963	D1	1~64	0.224	NO_PDB
OBI1	Q5W0B1	D1	1~265	CNOT1	A5YKK6	D4	830~1006	0.224	NO_PDB
CNOT1	A5YKK6	D4	830~1006	GPBP1L1	Q9HC44	D3	321~474	0.224	NO_PDB
SLC9A3R1	O14745	D0	1~358	NF2	P35240	D0	1~595	0.223	PDB
APP	P05067	D2	29~193	LRP1B	Q9NZR2	D9	1281~1480	0.223	NO_PDB
BAP1	Q92560	D4	700~729	HSPA9	P38646	D2	50~679	0.223	NO_PDB
KMT2C	Q8NEZ4	D14	3901~4300	ASXL2	Q76L83	D9	1169~1368	0.223	NO_PDB
CASQ2	O14958	D2	24~378	CUL7	Q14999	D3	325~485	0.223	NO_PDB
KDM6A	O15550	D4	513~712	PAXIP1	Q6ZW49	D5	589~1069	0.223	NO_PDB
ATM	Q13315	D23	2561~2760	TRAF6	Q9Y4K3	D1	1~52	0.222	NO_PDB
MED15	Q96RN5	D3	238~437	TRRAP	Q9Y4A5	D27	3041~3240	0.222	NO_PDB
TAF10	Q12962	D2	116~218	TRRAP	Q9Y4A5	D31	3521~3720	0.222	NO_PDB
ATM	Q13315	D10	961~1160	MDC1	Q14676	D5	621~820	0.222	NO_PDB
PTEN	P60484	D2	356~403	MAGI3	Q5TCQ9	D10	847~941	0.222	NO_PDB
SKP2	Q13309	D1	1~94	ATM	Q13315	D9	801~1200	0.222	NO_PDB
MORF4L2	Q15014	D2	119~288	TRRAP	Q9Y4A5	D32	3681~3859	0.222	NO_PDB
XPA	P23025	D2	102~238	ATM	Q13315	D19	2081~2280	0.221	NO_PDB
TADA1	Q96BN2	D3	138~335	TRRAP	Q9Y4A5	D30	3251~3859	0.221	PDB
PRKN	O60260	D1	1~465	ATM	Q13315	D17	1761~1960	0.221	NO_PDB
ATM	Q13315	D5	1201~1600	TRIM37	O94972	D2	452~651	0.221	NO_PDB
TP53	P04637	D1	1~92	MUC1	P15941	D8	1038~1150	0.221	NO_PDB
ATM	Q13315	D24	2721~2920	DDX1	Q92499	D3	696~740	0.221	NO_PDB
CCNT1	O60563	D4	606~726	TSC2	P49815	D2	36~420	0.221	NO_PDB
WDR5	P61964	D2	30~334	KMT2C	Q8NEZ4	D10	1441~1640	0.221	PDB
TP53	P04637	D0	1~393	SMYD2	Q9NRG4	D0	1~433	0.22	NO_PDB
EIF3F	O00303	D2	90~357	MTOR	P42345	D6	1501~1900	0.22	NO_PDB
CDC20	Q12834	D2	34~132	TRRAP	Q9Y4A5	D23	2561~2760	0.22	NO_PDB
LYPD3	O95274	D3	236~346	MTOR	P42345	D7	1801~2200	0.219	NO_PDB
ATM	Q13315	D23	2561~2760	RSF1	Q96T23	D1	219~418	0.219	NO_PDB
PBRM1	Q86U86	D9	1628~1689	SMARCE1	Q969G3	D3	164~222	0.219	PDB
SLC9A3R1	O14745	D0	1~358	PTEN	P60484	D0	1~403	0.219	NO_PDB
FGA	P02671	D4	493~626	LRP1B	Q9NZR2	D20	3041~3240	0.218	NO_PDB
RB1	P06400	D0	1~928	LMO2	P25791	D0	1~158	0.218	NO_PDB
CTNNB1	P35222	D1	1~79	TRRAP	Q9Y4A5	D25	2881~3080	0.218	NO_PDB
SPEN	Q96T58	D21	3201~3400	WRAP73	Q9P2S5	D1	1~460	0.218	NO_PDB
HTT	P42858	D2	161~360	SETD2	Q9BYW2	D10	1446~1836,1998~2028	0.218	NO_PDB
ATM	Q13315	D26	2881~3056	DDX1	Q92499	D3	696~740	0.218	NO_PDB
BRCA2	P51587	D25	2721~2920	PLEC	Q15149	D24	3681~3880	0.218	NO_PDB
KPTN	Q9Y664	D1	1~436	FMN2	Q9NZ56	D1	1~200	0.218	NO_PDB
CFTR	P13569	D3	1456~1480	SLC9A3R1	O14745	D3	149~358	0.218	NO_PDB
BRCA1	P38398	D12	1649~1863	HIF1A	Q16665	D2	366~565	0.218	NO_PDB
HIF1A	Q16665	D1	1~365,771~788	USP7	Q93009	D2	64~203	0.218	NO_PDB
TP53	P04637	D1	1~92	TRRAP	Q9Y4A5	D16	1761~1960	0.217	NO_PDB
FOXO1	Q12778	D5	569~655	ATM	Q13315	D14	1441~1640	0.217	NO_PDB
AURKA	O14965	D0	1~403	VHL	P40337	D0	1~213	0.217	NO_PDB
GSK3B	P49841	D0	1~420	NFE2L2	Q16236	D0	1~605	0.216	NO_PDB
MYCN	P04198	D1	1~200	TRRAP	Q9Y4A5	D28	3201~3400	0.216	NO_PDB
RPA2	P15927	D2	45~270	ATM	Q13315	D22	2401~2600	0.216	NO_PDB
TAF9B	Q9HBM6	D1	1~128	TRRAP	Q9Y4A5	D9	961~1160	0.216	PDB
MYCN	P04198	D1	1~200	TRRAP	Q9Y4A5	D1	1~200	0.216	NO_PDB
AKAP9	Q99996	D13	3601~3907	CALM1	P0DP23	D1	1~149	0.216	NO_PDB
BRD8	Q9H0E9	D7	826~1101	TRRAP	Q9Y4A5	D8	801~1000	0.216	NO_PDB
DMAP1	Q9NPF5	D2	92~401	TRRAP	Q9Y4A5	D28	3201~3400	0.216	NO_PDB
UBR5	O95071	D24	2721~2799	TP53	P04637	D2	93~297	0.215	NO_PDB
RYR1	P21817	D2	301~700	AKAP6	Q13023	D13	1871~2070	0.215	NO_PDB
PTK2	Q05397	D2	34~703	TSC1	Q92574	D7	976~1164	0.215	NO_PDB
HIF1A	Q16665	D1	1~375,761~788	MED13	Q9UHV7	D2	457~656	0.215	NO_PDB
ACE2	Q9BYF1	D1	18~734	SHANK1	Q9Y566	D9	1084~1283	0.215	NO_PDB
WDR5	P61964	D2	30~334	KMT2D	O14686	D5	961~1359	0.215	PDB
BRCA2	P51587	D24	2476~2900	PLEC	Q15149	D20	3041~3240	0.215	NO_PDB
CTNNB1	P35222	D3	692~781	TRRAP	Q9Y4A5	D16	1761~1960	0.215	NO_PDB
CDKN1A	P38936	D2	84~164	TRRAP	Q9Y4A5	D23	2561~2760	0.214	NO_PDB
KAT2A	Q92830	D4	455~725	TRRAP	Q9Y4A5	D28	3201~3400	0.214	NO_PDB
PRKDC	P78527	D25	3841~4040	ATM	Q13315	D22	2401~2600	0.214	NO_PDB
MTMR3	Q13615	D4	910~1008	MTOR	P42345	D3	601~1000	0.214	NO_PDB
WRAP73	Q9P2S5	D1	1~460	PRCC	Q92733	D3	321~491	0.214	NO_PDB
MDM2	Q00987	D2	26~114	SHANK1	Q9Y566	D5	616~655	0.214	NO_PDB
ATM	Q13315	D14	1441~1640	BANP	Q8N9N5	D1	1~201	0.214	NO_PDB
IRS1	P35568	D6	749~948	CUL3	Q13618	D2	26~768	0.213	NO_PDB
BRCA2	P51587	D26	2881~3080	ATM	Q13315	D26	2881~3056	0.213	NO_PDB
TP53BP1	Q12888	D6	801~1000	ATM	Q13315	D10	961~1160	0.213	NO_PDB
SMARCB1	Q12824	D1	1~385	KMT2C	Q8NEZ4	D8	1121~1320	0.213	NO_PDB
HTT	P42858	D20	3041~3142	SETD2	Q9BYW2	D15	2462~2564	0.213	NO_PDB
RYR1	P21817	D2	301~700	AKAP6	Q13023	D14	2031~2230	0.213	NO_PDB
RNF31	Q96EP0	D6	632~1072	CARD11	Q9BXL7	D4	441~630	0.213	NO_PDB
ZEB1	P37275	D1	1~175	ATM	Q13315	D24	2721~2920	0.212	NO_PDB
CUL3	Q13618	D2	26~768	ANK1	P16157	D3	1489~1688	0.212	NO_PDB
CNOT1	A5YKK6	D4	830~1006	TNKS1BP1	Q9C0C2	D2	161~360	0.212	NO_PDB
NPAT	Q14207	D2	71~270	TRRAP	Q9Y4A5	D24	2721~2920	0.212	NO_PDB
IGLL1	P15814	D2	96~213	FAT1	Q14517	D14	2081~2280	0.212	NO_PDB
EPC1	Q9H2F5	D5	535~734	TRRAP	Q9Y4A5	D27	3041~3240	0.212	NO_PDB
RYR1	P21817	D4	901~1300	TRDN	Q13061	D1	1~200	0.212	NO_PDB
RB1	P06400	D2	53~854	BRCA1	P38398	D8	1069~1268	0.212	NO_PDB
RUNX1T1	Q06455	D1	1~118	HIF1A	Q16665	D1	1~375,761~788	0.212	NO_PDB
NF2	P35240	D1	1~595	AMOT	Q4VCS5	D1	1~200	0.211	NO_PDB
SREBF1	P36956	D1	1~200	ATM	Q13315	D25	2601~3056	0.211	NO_PDB
TSC1	Q92574	D1	1~275	DOCK7	Q96N67	D1	1~48	0.211	NO_PDB
ING1	Q9UK53	D1	1~185	TRRAP	Q9Y4A5	D29	3361~3560	0.211	NO_PDB
ATM	Q13315	D10	961~1160	RANBP9	Q96S59	D2	140~465,604~729	0.211	NO_PDB
CUL3	Q13618	D2	26~768	ABTB2	Q8N961	D1	1~81	0.211	NO_PDB
ATM	Q13315	D9	801~1200	PPP2R5C	Q13362	D3	451~524	0.211	NO_PDB
FGF11	Q92914	D2	64~225	HIF1A	Q16665	D5	789~826	0.211	NO_PDB
CTNNB1	P35222	D1	1~79	TRRAP	Q9Y4A5	D9	961~1160	0.211	NO_PDB
RYR1	P21817	D11	3001~3400	AKAP6	Q13023	D11	1551~1750	0.21	NO_PDB
USP25	Q9UHP3	D4	752~1055	PTEN	P60484	D1	1~355	0.21	NO_PDB
ATM	Q13315	D1	1~200	HIF1A	Q16665	D1	1~365,771~788	0.21	NO_PDB
ATM	Q13315	D3	161~360	RSF1	Q96T23	D2	1~218,888~1042	0.21	NO_PDB
CUL7	Q14999	D1	1~100	CUL9	Q8IWT3	D5	944~1118	0.21	NO_PDB
SPEN	Q96T58	D22	3361~3560	NCOR2	Q9Y618	D9	1166~1365	0.21	NO_PDB
PRKDC	P78527	D19	2881~3080	HIF1A	Q16665	D4	686~770	0.21	NO_PDB
CLTC	Q00610	D1	1~490	GGA1	Q9UJY5	D2	306~495	0.21	NO_PDB
LRRK2	Q5S007	D3	979~1325	MAPT	P10636	D4	481~612	0.21	NO_PDB
CNOT1	A5YKK6	D5	1007~1073	CNOT8	Q9UFF9	D1	1~292	0.209	PDB
BRCA2	P51587	D14	1441~1640	PLEC	Q15149	D20	3041~3240	0.209	NO_PDB
MBTD1	Q05BQ5	D3	570~628	TRRAP	Q9Y4A5	D9	961~1160	0.209	NO_PDB
SENP3	Q9H4L4	D3	307~574	KMT2D	O14686	D13	3001~3400	0.209	NO_PDB
KDM1B	Q8NB78	D2	51~822	BAP1	Q92560	D2	271~537	0.208	NO_PDB
EP400	Q96L91	D20	3041~3159	TRRAP	Q9Y4A5	D29	3361~3560	0.208	NO_PDB
ATXN7	O15265	D5	563~762	TRRAP	Q9Y4A5	D10	901~1350	0.208	NO_PDB
BCL10	O95999	D1	1~118	ATM	Q13315	D9	801~1200	0.208	NO_PDB
SH2D1A	O60880	D2	109~128	LRP1B	Q9NZR2	D26	4001~4200	0.208	NO_PDB
E2F1	Q01094	D1	1~126	TRRAP	Q9Y4A5	D26	2751~3250	0.208	NO_PDB
TSC2	P49815	D2	36~420	SMAD3	P84022	D2	1~142,220~425	0.207	NO_PDB
BRCA2	P51587	D16	1601~2090	PLEC	Q15149	D20	3041~3240	0.207	NO_PDB
RB1	P06400	D0	1~928	PPARG	P37231	D0	1~505	0.207	NO_PDB
ATM	Q13315	D25	2601~3056	HUWE1	Q7Z6Z7	D23	3521~3720	0.207	NO_PDB
TP53	P04637	D0	1~393	MAPK10	P53779	D0	1~464	0.207	NO_PDB
SUPT20H	Q8NEM7	D3	333~430	TRRAP	Q9Y4A5	D30	3251~3859	0.206	PDB
EP300	Q09472	D5	568~654	CRTC1	Q6UUV9	D4	481~634	0.206	NO_PDB
ING1	Q9UK53	D1	1~185	TRRAP	Q9Y4A5	D1	1~200	0.206	NO_PDB
MEN1	O00255	D1	1~592	KMT2D	O14686	D19	4801~4969	0.206	NO_PDB
ERCC2	P18074	D1	1~760	ERCC5	P28715	D2	166~294	0.206	NO_PDB
BRCA2	P51587	D23	2561~2760	PLEC	Q15149	D3	321~520	0.206	NO_PDB
SHANK1	Q9Y566	D4	549~615	DLG4	P78352	D1	1~59	0.206	NO_PDB
BRCA2	P51587	D23	2561~2760	ATM	Q13315	D20	2001~2600	0.206	NO_PDB
BRD8	Q9H0E9	D2	161~360	TRRAP	Q9Y4A5	D6	451~900	0.206	NO_PDB
MED15	Q96RN5	D6	602~672	TRRAP	Q9Y4A5	D5	481~680	0.205	NO_PDB
PLAC1	Q9HBJ0	D1	1~23	TRRAP	Q9Y4A5	D5	481~680	0.205	NO_PDB
MED4	Q9NPJ6	D2	25~192	MED13	Q9UHV7	D1	297~496	0.205	NO_PDB
PRKAR2B	P31323	D1	1~418	AKAP13	Q12802	D4	901~1300	0.205	PDB
MORF4L2	Q15014	D2	119~288	TRRAP	Q9Y4A5	D25	2881~3080	0.205	NO_PDB
TP53	P04637	D1	1~92	RANBP2	P49792	D3	161~360	0.204	NO_PDB
ERBB2	P04626	D3	712~1028	MET	P08581	D2	517~930	0.204	PDB
MED15	Q96RN5	D7	673~788	TRRAP	Q9Y4A5	D14	1351~1900	0.204	NO_PDB
MED13	Q9UHV7	D6	1~306,1049~1490,1618~1984,2041~2174	MED13L	Q71F56	D1	299~498	0.204	NO_PDB
AR	P10275	D5	558~920	ARID1A	O14497	D2	161~360	0.204	NO_PDB
NCOA1	Q15788	D6	852~1051	HIF1A	Q16665	D1	1~365,771~788	0.204	NO_PDB
LRRK2	Q5S007	D4	2141~2498	RIPK1	Q13546	D2	322~567	0.204	NO_PDB
CCNE2	O96020	D0	1~404	CDKN1A	P38936	D0	1~164	0.204	NO_PDB
RYR1	P21817	D8	2101~2500	AKAP6	Q13023	D13	1871~2070	0.203	NO_PDB
EP400	Q96L91	D16	2401~2600	TRRAP	Q9Y4A5	D31	3521~3720	0.203	NO_PDB
FAT1	Q14517	D29	4481~4588	NUB1	Q9Y5A7	D1	1~615	0.203	NO_PDB
TP53	P04637	D1	1~92	TRRAP	Q9Y4A5	D12	1281~1480	0.203	NO_PDB
MDM2	Q00987	D0	1~491	HIF1A	Q16665	D0	1~826	0.203	NO_PDB
ATM	Q13315	D1	1~200	HUWE1	Q7Z6Z7	D25	3841~4040	0.203	NO_PDB
CNOT1	A5YKK6	D5	1007~1073	CNOT10	Q9H9A5	D2	23~713	0.203	NO_PDB
APP	P05067	D5	586~770	LRP1B	Q9NZR2	D21	3201~3400	0.203	NO_PDB
PRKACA	P17612	D1	1~351	AKAP9	Q99996	D8	1121~1320	0.203	NO_PDB
BRD8	Q9H0E9	D7	826~1101	TRRAP	Q9Y4A5	D20	2241~2440	0.203	NO_PDB
EP300	Q09472	D5	568~654	CRTC1	Q6UUV9	D3	321~520	0.203	NO_PDB
CDK5RAP2	Q96SN8	D7	778~977	AKAP9	Q99996	D13	3601~3907	0.202	NO_PDB
TRIM37	O94972	D4	772~964	SUZ12	Q15022	D2	77~693	0.202	NO_PDB
SNCA	P37840	D1	1~140	LRRK2	Q5S007	D3	979~1325	0.202	NO_PDB
TXNIP	Q9H3M7	D1	1~302	HDAC1	Q13547	D2	393~482	0.202	NO_PDB
SENP3	Q9H4L4	D2	161~306	KMT2D	O14686	D21	5371~5537	0.202	NO_PDB
FH	P07954	D1	1~48	PRKDC	P78527	D14	2081~2280	0.202	NO_PDB
KDM6A	O15550	D7	887~1401	KMT2C	Q8NEZ4	D27	4161~4360	0.202	NO_PDB
CDKN1A	P38936	D1	1~83	TRRAP	Q9Y4A5	D9	961~1160	0.202	NO_PDB
ATM	Q13315	D25	2601~3056	MCPH1	Q8NEM0	D4	425~624	0.202	NO_PDB
BRCA2	P51587	D8	801~1000	KEAP1	Q14145	D2	52~624	0.201	NO_PDB
HDAC1	Q13547	D1	1~392	SPEN	Q96T58	D3	321~520	0.201	NO_PDB
CCNE1	P24864	D0	1~410	CDKN1A	P38936	D0	1~164	0.201	NO_PDB
MAPK1	P28482	D0	1~360	TXNIP	Q9H3M7	D0	1~391	0.201	NO_PDB
PTEN	P60484	D2	356~403	MAGI2	Q86UL8	D10	916~1013	0.201	NO_PDB
EP400	Q96L91	D8	1121~1320	TRRAP	Q9Y4A5	D16	1761~1960	0.2	NO_PDB
KDM6A	O15550	D7	887~1401	KMT2C	Q8NEZ4	D10	1441~1640	0.2	NO_PDB
CTNNB1	P35222	D1	1~79	TRRAP	Q9Y4A5	D26	2751~3250	0.2	NO_PDB
RNF126	Q9BV68	D2	1~20,201~277	PTEN	P60484	D1	1~355	0.2	NO_PDB
CNOT1	A5YKK6	D1	1~240	CAPZB	P47756	D1	1~277	0.2	NO_PDB
MED15	Q96RN5	D6	602~672	TRRAP	Q9Y4A5	D22	2301~2750	0.2	NO_PDB
EP400	Q96L91	D19	2881~3080	TRRAP	Q9Y4A5	D24	2721~2920	0.199	NO_PDB
LRRK2	Q5S007	D4	2141~2498	SYNJ1	O43426	D5	1500~1573	0.199	NO_PDB
PBRM1	Q86U86	D2	44~297	DPF3	Q92784	D1	1~87	0.199	PDB
WDR5	P61964	D2	30~334	KMT2D	O14686	D10	2101~2500	0.199	PDB
AKAP13	Q12802	D6	1501~1900	GNA12	Q03113	D2	35~381	0.199	NO_PDB
TAF10	Q12962	D2	116~218	TRRAP	Q9Y4A5	D5	481~680	0.199	NO_PDB
GSN	P06396	D2	56~782	PIK3CA	P42336	D1	1~105	0.199	NO_PDB
ATMIN	O43313	D5	544~743	ATM	Q13315	D10	961~1160	0.199	NO_PDB
ATXN7	O15265	D5	563~762	TRRAP	Q9Y4A5	D9	961~1160	0.198	NO_PDB
TFE3	P19532	D0	1~575	SMAD3	P84022	D0	1~425	0.198	NO_PDB
PRKDC	P78527	D20	3041~3240	ATM	Q13315	D16	1601~2000	0.198	NO_PDB
GADD45A	P24522	D1	1~165	MTOR	P42345	D5	1201~1600	0.198	NO_PDB
BLM	P54132	D4	366~415	ATM	Q13315	D12	1281~1480	0.198	NO_PDB
CDC20	Q12834	D1	1~22	TRRAP	Q9Y4A5	D9	961~1160	0.197	NO_PDB
XPC	Q01831	D3	175~331,522~860	ATM	Q13315	D17	1761~1960	0.197	NO_PDB
SORBS2	O94875	D4	481~680	FAT1	Q14517	D3	321~520	0.197	NO_PDB
PLEC	Q15149	D14	3901~4300	VIM	P08670	D3	411~466	0.197	NO_PDB
TAF12	Q16514	D2	56~161	TRRAP	Q9Y4A5	D31	3521~3720	0.197	PDB
BRD8	Q9H0E9	D3	321~520	TRRAP	Q9Y4A5	D16	1761~1960	0.197	NO_PDB
AURKA	O14965	D0	1~403	TP53	P04637	D0	1~393	0.197	NO_PDB
LRRK2	Q5S007	D4	2141~2498	LRP6	O75581	D4	1450~1613	0.197	NO_PDB
SEPTIN4	O43236	D3	427~478	HIF1A	Q16665	D1	1~375,761~788	0.196	NO_PDB
BRCA2	P51587	D28	2901~3418	PLEC	Q15149	D9	1281~1480	0.196	NO_PDB
TOP2B	Q02880	D6	1585~1626	ATM	Q13315	D10	961~1160	0.196	NO_PDB
NUMB	P49757	D3	196~395	MTOR	P42345	D7	1801~2200	0.196	NO_PDB
RTKN	Q9BST9	D2	36~438	AKAP13	Q12802	D8	1980~2450	0.196	NO_PDB
OPTN	Q96CV9	D4	232~518	NFE2L2	Q16236	D4	454~605	0.196	NO_PDB
SHANK1	Q9Y566	D13	1724~1923	ADGRB2	O60241	D2	40~228	0.196	NO_PDB
PBRM1	Q86U86	D3	298~378	DPF3	Q92784	D1	1~87	0.196	PDB
EP400	Q96L91	D1	1~200	TRRAP	Q9Y4A5	D8	801~1000	0.195	NO_PDB
PTEN	P60484	D1	1~355	BAP1	Q92560	D1	1~280,528~586,612~699	0.195	NO_PDB
ESR1	P03372	D1	20~181	TRRAP	Q9Y4A5	D10	901~1350	0.195	NO_PDB
ATM	Q13315	D4	901~1300	TRIM37	O94972	D3	612~811	0.195	NO_PDB
HTT	P42858	D1	1~200	SETD2	Q9BYW2	D10	1446~1836,1998~2028	0.195	NO_PDB
KDM6A	O15550	D7	887~1401	AR	P10275	D1	1~200	0.194	NO_PDB
CDKN1A	P38936	D0	1~164	SMAD3	P84022	D0	1~425	0.194	NO_PDB
PRKDC	P78527	D3	321~520	ATM	Q13315	D17	1761~1960	0.194	NO_PDB
PAXIP1	Q6ZW49	D5	589~1069	KMT2C	Q8NEZ4	D31	4801~4911	0.194	NO_PDB
SNAP91	O60641	D3	451~650	CLTC	Q00610	D1	1~490	0.193	NO_PDB
ATM	Q13315	D23	2561~2760	SIM2	Q14190	D3	513~667	0.193	NO_PDB
RBPJ	Q06330	D2	26~451	SPEN	Q96T58	D16	2401~2600	0.193	PDB
OFD1	O75665	D3	432~631	TRRAP	Q9Y4A5	D10	901~1350	0.193	NO_PDB
LRRK2	Q5S007	D4	2141~2498	VIM	P08670	D1	1~90	0.193	NO_PDB
FAT1	Q14517	D26	4001~4200	SH3RF1	Q7Z6J0	D3	135~269	0.193	NO_PDB
NPAT	Q14207	D5	551~750	TRRAP	Q9Y4A5	D24	2721~2920	0.192	NO_PDB
TSC2	P49815	D2	36~420	PTK2	Q05397	D3	704~916	0.192	NO_PDB
FBXL6	Q8N531	D2	112~539	TP53	P04637	D2	93~297	0.192	NO_PDB
MTOR	P42345	D2	301~700	MLXIP	Q9HAP2	D2	126~186	0.192	NO_PDB
CHD3	Q12873	D7	1890~2000	HDAC2	Q92769	D1	1~419	0.191	NO_PDB
KEAP1	Q14145	D2	52~624	PALB2	Q86YC2	D2	161~360	0.191	NO_PDB
CTNNB1	P35222	D2	80~691	KMT2D	O14686	D9	1990~2100	0.191	NO_PDB
ATM	Q13315	D7	641~840	MED1	Q15648	D4	694~893	0.191	NO_PDB
PCM1	Q15154	D13	1862~2024	CCNB2	O95067	D2	116~398	0.191	NO_PDB
CDC37	Q16543	D1	1~346	HNRNPM	P52272	D3	285~484	0.191	NO_PDB
PTPRN2	Q92932	D2	35~163	SPTBN4	Q9H254	D3	601~1000	0.191	NO_PDB
ACE2	Q9BYF1	D1	18~734	SHANK1	Q9Y566	D10	1244~1443	0.191	NO_PDB
TRIO	O75962	D13	1921~2120	RHOA	P61586	D1	1~193	0.191	PDB
SMARCB1	Q12824	D1	1~385	PBRM1	Q86U86	D8	1449~1627	0.191	NO_PDB
MRE11	P49959	D4	537~708	TRRAP	Q9Y4A5	D26	2751~3250	0.19	NO_PDB
TP53	P04637	D0	1~393	UBE2A	P49459	D0	1~152	0.19	NO_PDB
VHL	P40337	D2	59~213	ATM	Q13315	D22	2401~2600	0.19	NO_PDB
EP300	Q09472	D1	1~200	KEAP1	Q14145	D2	52~624	0.19	NO_PDB
CUL3	Q13618	D0	1~768	PGAM5	Q96HS1	D0	1~289	0.19	NO_PDB
ABL1	P00519	D1	1~47	ATM	Q13315	D23	2561~2760	0.19	NO_PDB
ESR1	P03372	D0	1~595	CDKN1A	P38936	D0	1~164	0.19	NO_PDB
TRAF6	Q9Y4K3	D1	1~52	MTOR	P42345	D5	1201~1600	0.189	NO_PDB
RYR1	P21817	D4	901~1300	AKAP6	Q13023	D15	2191~2319	0.189	NO_PDB
ATRIP	Q8WXE1	D3	208~306	ATM	Q13315	D4	901~1300	0.189	NO_PDB
EP400	Q96L91	D2	161~360	TRRAP	Q9Y4A5	D9	961~1160	0.189	NO_PDB
VASP	P50552	D1	1~119	FAT1	Q14517	D6	801~1000	0.189	NO_PDB
FOXD4L6	Q3SYB3	D2	105~212	LRP1B	Q9NZR2	D10	1441~1640	0.189	NO_PDB
MEN1	O00255	D1	1~592	KMT2D	O14686	D10	2101~2500	0.188	NO_PDB
HIF1A	Q16665	D1	1~365,771~788	TET1	Q8NFU7	D3	321~520	0.188	NO_PDB

## Sheet: FoldDock
Supplemental Table S1 Tab 3: This table contains the protein complexes predicted by AF2Complex with the best 1000 pDockQ scores.
Protein1	UniProt_Accession1	Domain1	Domain_range1	Protein2	UniProt_Accession2	Domain2	Domain_range2	pDockQ score	PDB_support
NEFH	P12036	D2	97~411	NEFM	P07197	D2	96~412	0.727	PDB
PSPC1	Q8WXF1	D2	71~342	NONO	Q15233	D2	58~346	0.726	PDB
NEFH	P12036	D2	97~411	NEFL	P07196	D2	77~399	0.718	PDB
RAD21	O60216	D3	327~397	STAG2	Q8N3U4	D2	82~1231	0.7	PDB
PDHB	P11177	D2	30~359	PDHA1	P08559	D2	29~390	0.696	PDB
PDHB	P11177	D2	30~359	PDHA2	P29803	D2	29~388	0.694	PDB
ARNT	P27540	D2	94~469	HIF1A	Q16665	D1	1~365,771~788	0.694	PDB
MAX	P61244	D0	1~160	MNT	Q99583	D0	1~582	0.677	NO_PDB
PLEC	Q15149	D6	1501~1900	VIM	P08670	D2	91~410	0.675	NO_PDB
RBX1	P62877	D0	1~108	CUL3	Q13618	D0	1~768	0.668	PDB
TFEC	O14948	D0	1~347	TFE3	P19532	D0	1~575	0.666	PDB
CHD3	Q12873	D6	1396~1517,1702~1889	GATAD2A	Q86YP4	D3	341~481	0.666	NO_PDB
MAX	P61244	D2	22~113	MGA	Q8IWI9	D16	2401~2600	0.662	NO_PDB
CNOT1	A5YKK6	D7	1354~1598	CNOT9	Q92600	D1	1~299	0.656	PDB
MAX	P61244	D0	1~160	MXD3	Q9BW11	D0	1~206	0.652	NO_PDB
MAX	P61244	D0	1~160	MXD1	Q05195	D0	1~221	0.648	PDB
EP400	Q96L91	D16	2401~2600	TRRAP	Q9Y4A5	D26	2751~3250	0.648	NO_PDB
MSR1	P21757	D2	156~268	TRAF6	Q9Y4K3	D2	53~522	0.647	NO_PDB
MXI1	P50539	D0	1~228	MAX	P61244	D0	1~160	0.647	PDB
MAX	P61244	D0	1~160	MXD4	Q14582	D0	1~209	0.639	PDB
CDK2AP1	O14519	D2	61~115	CHD3	Q12873	D6	1396~1517,1702~1889	0.633	NO_PDB
CDK1	P06493	D1	1~297	CCNB2	O95067	D2	116~398	0.616	PDB
ELOC	Q15369	D1	1~112	ELOB	Q15370	D1	1~118	0.614	PDB
SORBS2	O94875	D4	481~680	FAT1	Q14517	D10	1441~1640	0.611	NO_PDB
EP400	Q96L91	D15	2241~2440	TRRAP	Q9Y4A5	D22	2301~2750	0.608	NO_PDB
AP2B1	P63010	D3	705~937	CLTC	Q00610	D1	1~490	0.597	PDB
MAFK	O60675	D0	1~156	NFE2L2	Q16236	D0	1~605	0.589	NO_PDB
MAFG	O15525	D0	1~162	NFE2L2	Q16236	D0	1~605	0.586	NO_PDB
PIK3R2	O00459	D2	106~605	PIK3CA	P42336	D1	1~105	0.58	PDB
CDH1	P12830	D5	700~882	KEAP1	Q14145	D2	52~624	0.58	NO_PDB
TP53	P04637	D0	1~393	KPNB1	Q14974	D0	1~876	0.576	NO_PDB
MAF	O75444	D0	1~373	NFE2L2	Q16236	D0	1~605	0.569	NO_PDB
ASXL1	Q8IXJ9	D3	249~354	BAP1	Q92560	D1	1~270,538~576,622~699	0.566	PDB
CLTB	P09497	D2	103~229	CLTC	Q00610	D3	931~1618	0.564	PDB
ULK1	O75385	D4	606~805	KEAP1	Q14145	D2	52~624	0.56	NO_PDB
KLHDC2	Q9Y2U9	D2	27~406	ELOC	Q15369	D1	1~112	0.559	NO_PDB
GABRA1	P14867	D2	37~456	GABRB2	P47870	D2	33~358,470~512	0.557	PDB
NCOA6	Q14686	D2	47~144	KMT2C	Q8NEZ4	D26	4001~4200	0.556	NO_PDB
ASXL2	Q76L83	D3	268~368	BAP1	Q92560	D1	1~270,538~576,622~699	0.552	PDB
MDM4	O15151	D2	25~121,174~206	MTOR	P42345	D3	601~1000	0.546	NO_PDB
ELOC	Q15369	D1	1~112	ASB1	Q9Y576	D2	38~335	0.546	NO_PDB
BAP1	Q92560	D1	1~270,538~576,622~699	ASXL3	Q9C0F0	D3	248~348	0.545	PDB
VHL	P40337	D0	1~213	ELOC	Q15369	D0	1~112	0.542	PDB
CLTA	P09496	D2	110~248	CLTC	Q00610	D3	931~1618	0.538	PDB
CCNB2	O95067	D2	116~398	CDK2	P24941	D1	1~298	0.521	PDB
SORBS2	O94875	D4	481~680	FAT1	Q14517	D12	1761~1960	0.514	NO_PDB
TSC1	Q92574	D6	855~975	TBC1D7	Q9P0N9	D2	22~293	0.514	PDB
LRR1	Q96L50	D1	1~414	ELOC	Q15369	D1	1~112	0.513	PDB
SOCS2	O14508	D2	30~198	ELOC	Q15369	D1	1~112	0.509	PDB
ELOC	Q15369	D1	1~112	SPSB1	Q96BD6	D2	30~273	0.508	PDB
KLHDC3	Q9BQ90	D1	1~382	ELOC	Q15369	D1	1~112	0.507	NO_PDB
CNOT1	A5YKK6	D6	1074~1353	CNOT8	Q9UFF9	D1	1~292	0.502	PDB
ELOC	Q15369	D1	1~112	ELOA	Q14241	D6	574~684	0.496	NO_PDB
EP400	Q96L91	D16	2401~2600	TRRAP	Q9Y4A5	D27	3041~3240	0.487	NO_PDB
NPAT	Q14207	D9	1191~1390	TRRAP	Q9Y4A5	D9	961~1160	0.483	NO_PDB
CNOT1	A5YKK6	D6	1074~1353	CNOT7	Q9UIV1	D1	1~285	0.48	PDB
RBX1	P62877	D1	1~34	CUL7	Q14999	D5	971~1651	0.472	PDB
CCND3	P30281	D0	1~292	CDKN1A	P38936	D0	1~164	0.471	PDB
ATM	Q13315	D3	161~360	TELO2	Q9Y4R8	D1	1~632,684~837	0.47	NO_PDB
PDE4DIP	Q5VU43	D7	1049~1248	AKAP9	Q99996	D7	1801~2200	0.468	NO_PDB
ELOC	Q15369	D1	1~112	WSB1	Q9Y6I7	D1	1~421	0.467	NO_PDB
CNOT1	A5YKK6	D1	1~240	CNOT11	Q9UKZ1	D2	60~510	0.466	NO_PDB
TP53	P04637	D3	298~393	TP63	Q9H3D4	D3	162~446	0.464	PDB
CCND1	P24385	D0	1~295	CDKN1A	P38936	D0	1~164	0.461	PDB
SORBS2	O94875	D4	481~680	FAT1	Q14517	D6	801~1000	0.454	NO_PDB
DYRK1A	Q13627	D2	134~487	TSC1	Q92574	D3	436~635	0.453	NO_PDB
FEM1B	Q9UK73	D1	1~627	ELOC	Q15369	D1	1~112	0.452	NO_PDB
ATM	Q13315	D1	1~200	TELO2	Q9Y4R8	D1	1~632,684~837	0.446	NO_PDB
PRAMEF2	O60811	D1	1~474	ELOC	Q15369	D1	1~112	0.445	NO_PDB
NCOA1	Q15788	D2	31~371	HIF1A	Q16665	D1	1~365,771~788	0.445	NO_PDB
LRRK2	Q5S007	D4	2141~2498	PTPN23	Q9H3S7	D2	715~914	0.439	NO_PDB
FBXW7	Q969H0	D1	1~228	KDM6A	O15550	D7	887~1401	0.439	NO_PDB
EGFR	P00533	D4	1022~1210	KEAP1	Q14145	D2	52~624	0.439	NO_PDB
ELOC	Q15369	D1	1~112	SPSB4	Q96A44	D2	25~273	0.434	PDB
PRKDC	P78527	D26	4001~4128	ATM	Q13315	D24	2721~2920	0.434	NO_PDB
ELOC	Q15369	D1	1~112	SPSB2	Q99619	D2	23~263	0.433	PDB
PRAME	P78395	D2	24~509	ELOC	Q15369	D1	1~112	0.428	NO_PDB
ANKRD9	Q96BM1	D2	22~317	ELOC	Q15369	D1	1~112	0.428	NO_PDB
SOCS1	O15524	D0	1~211	ELOC	Q15369	D0	1~112	0.424	PDB
CLTA	P09496	D1	1~109	CLTC	Q00610	D1	1~490	0.423	PDB
PLEC	Q15149	D5	1201~1600	VIM	P08670	D2	91~410	0.417	NO_PDB
KMT2C	Q8NEZ4	D2	301~700	ASXL2	Q76L83	D5	529~728	0.413	NO_PDB
SOCS6	O14544	D4	371~535	ELOC	Q15369	D1	1~112	0.408	PDB
VHL	P40337	D2	59~213	HUWE1	Q7Z6Z7	D6	801~1000	0.407	NO_PDB
ATF4	P18848	D0	1~351	NFE2L2	Q16236	D0	1~605	0.406	NO_PDB
IGLL1	P15814	D2	96~213	FAT1	Q14517	D11	1601~1800	0.404	NO_PDB
MTOR	P42345	D8	2101~2500	MLST8	Q9BVC4	D1	1~326	0.403	PDB
KIT	P10721	D4	570~944	CLTC	Q00610	D1	1~490	0.396	NO_PDB
WDR5	P61964	D2	30~334	KMT2D	O14686	D7	1561~1960	0.395	PDB
IRS1	P35568	D8	1069~1242	CUL3	Q13618	D2	26~768	0.394	NO_PDB
ELOA2	Q8IYF1	D5	527~615	ELOC	Q15369	D1	1~112	0.393	NO_PDB
WDR5	P61964	D2	30~334	KMT2C	Q8NEZ4	D30	4641~4840	0.393	PDB
TSGA10	Q9BZW7	D3	579~698	PLEC	Q15149	D4	901~1300	0.388	NO_PDB
KDM6A	O15550	D7	887~1401	KMT2D	O14686	D19	4801~4969	0.387	NO_PDB
CISH	Q9NSE2	D2	62~258	ELOC	Q15369	D1	1~112	0.386	PDB
EP400	Q96L91	D16	2401~2600	TRRAP	Q9Y4A5	D24	2721~2920	0.382	NO_PDB
HLA-A	P04439	D2	25~304	ATM	Q13315	D24	2721~2920	0.381	NO_PDB
ELOC	Q15369	D1	1~112	RAB40B	Q12829	D1	1~234	0.377	NO_PDB
TP53	P04637	D0	1~393	TP63	Q9H3D4	D0	1~680	0.372	PDB
ELOA3P	Q8NG57	D3	335~443	ELOC	Q15369	D1	1~112	0.371	NO_PDB
CCNB2	O95067	D2	116~398	PKMYT1	Q99640	D3	374~499	0.37	NO_PDB
DCN	P07585	D2	53~359	MET	P08581	D2	26~930	0.369	NO_PDB
WDR5	P61964	D2	30~334	KMT2D	O14686	D20	4970~5370	0.368	PDB
WRAP73	Q9P2S5	D1	1~460	PRCC	Q92733	D1	1~200	0.367	NO_PDB
EP400	Q96L91	D15	2241~2440	TRRAP	Q9Y4A5	D23	2561~2760	0.367	NO_PDB
ATM	Q13315	D26	2881~3056	RANBP9	Q96S59	D2	140~465,604~729	0.366	NO_PDB
ELOC	Q15369	D1	1~112	ASB2	Q96Q27	D2	59~587	0.364	NO_PDB
CDK2	P24941	D0	1~298	CDKN1A	P38936	D0	1~164	0.362	PDB
BRD8	Q9H0E9	D3	321~520	TRRAP	Q9Y4A5	D27	3041~3240	0.358	NO_PDB
NEFM	P07197	D2	96~412	PLEC	Q15149	D5	1201~1600	0.357	NO_PDB
PDE4DIP	Q5VU43	D13	1903~2051	AKAP9	Q99996	D8	2101~2500	0.357	NO_PDB
SIRT1	Q96EB6	D2	149~533,616~664	CHD3	Q12873	D4	377~1395	0.353	NO_PDB
TOM1	O60784	D4	311~492	CLTC	Q00610	D1	1~490	0.353	NO_PDB
IRS1	P35568	D6	749~948	CUL3	Q13618	D2	26~768	0.352	NO_PDB
HDAC1	Q13547	D1	1~392	SPEN	Q96T58	D18	2721~2920	0.351	NO_PDB
LRRK2	Q5S007	D3	979~1325	LRRK2	Q5S007	D3	979~1325	0.35	PDB
RYR1	P21817	D4	901~1300	AKAP6	Q13023	D12	1711~1910	0.348	NO_PDB
SPTAN1	Q13813	D1	1~32	SPTBN4	Q9H254	D7	1801~2200	0.347	PDB
FGA	P02671	D2	70~264	LRP1B	Q9NZR2	D11	1601~1800	0.343	NO_PDB
CBL	P22681	D2	50~438	TSC2	P49815	D4	421~936,1007~1082,1181~1246,1490~1763	0.342	NO_PDB
RAB40A	Q8WXH6	D1	1~229	ELOC	Q15369	D1	1~112	0.341	NO_PDB
ARID1A	O14497	D1	1~200	CUL1	Q13616	D1	1~776	0.341	NO_PDB
MID2	Q9UJV3	D1	1~20	LRRK2	Q5S007	D4	2141~2498	0.339	NO_PDB
MAP1B	P46821	D6	1010~1209	LRRK2	Q5S007	D4	2141~2498	0.337	NO_PDB
PRKDC	P78527	D2	161~360	ATM	Q13315	D7	641~840	0.336	NO_PDB
ARID2	Q68CP9	D8	1256~1455	LHX4	Q969G2	D2	27~224	0.336	NO_PDB
RAB40C	Q96S21	D1	1~234	ELOC	Q15369	D1	1~112	0.335	NO_PDB
TSC2	P49815	D5	1083~1180	FBXW5	Q969U6	D1	1~566	0.335	NO_PDB
LRRK2	Q5S007	D4	2141~2498	SYNJ1	O43426	D5	1500~1573	0.333	NO_PDB
LRRK2	Q5S007	D4	2141~2498	DNAJA1	P31689	D2	372~397	0.33	NO_PDB
LATS1	O95835	D3	305~504	CUL3	Q13618	D2	26~768	0.33	NO_PDB
ESR1	P03372	D2	1~19,182~553	TRRAP	Q9Y4A5	D24	2721~2920	0.329	NO_PDB
SPEN	Q96T58	D20	3041~3240	WRAP73	Q9P2S5	D1	1~460	0.329	NO_PDB
PAXIP1	Q6ZW49	D5	589~1069	KMT2D	O14686	D2	60~360	0.328	NO_PDB
SUPT20H	Q8NEM7	D2	270~332	TRRAP	Q9Y4A5	D26	2751~3250	0.327	PDB
SPEN	Q96T58	D6	801~1000	WRAP73	Q9P2S5	D1	1~460	0.327	NO_PDB
EP400	Q96L91	D15	2241~2440	TRRAP	Q9Y4A5	D21	2401~2600	0.323	NO_PDB
NFE2L2	Q16236	D4	454~605	CREBZF	Q9NS37	D2	212~354	0.322	NO_PDB
PTPRN2	Q92932	D7	720~1015	SPTBN4	Q9H254	D6	1501~1900	0.32	NO_PDB
GAK	O14976	D2	27~336	CLTC	Q00610	D1	1~490	0.32	PDB
MAPK8	P45983	D2	376~427	MTOR	P42345	D8	2101~2500	0.318	NO_PDB
ATM	Q13315	D23	2561~2760	SIM2	Q14190	D3	513~667	0.316	NO_PDB
UBE2I	P63279	D1	1~158	CHD3	Q12873	D6	1396~1527,1692~1889	0.314	NO_PDB
ACE2	Q9BYF1	D1	18~734	SHANK1	Q9Y566	D1	1~71	0.314	NO_PDB
HIP1R	O75146	D1	1~315	CLTC	Q00610	D1	1~490	0.314	NO_PDB
ATM	Q13315	D23	2561~2760	RANBP9	Q96S59	D1	1~139	0.314	NO_PDB
ARID2	Q68CP9	D11	1627~1705	SMARCD1	Q96GM5	D2	130~515	0.312	PDB
LRRK2	Q5S007	D4	2141~2498	LRP6	O75581	D3	1290~1489	0.311	NO_PDB
ATM	Q13315	D12	1281~1480	USP34	Q70CQ2	D22	3361~3546	0.311	NO_PDB
MYC	P01106	D1	1~200	TRRAP	Q9Y4A5	D6	451~900	0.308	NO_PDB
RUNX1T1	Q06455	D6	447~558	HIF1A	Q16665	D1	1~375,761~788	0.307	NO_PDB
HIF1A	Q16665	D1	1~375,761~788	CBFA2T3	O75081	D5	394~450,478~596	0.307	NO_PDB
ACE2	Q9BYF1	D1	18~734	SHANK1	Q9Y566	D4	549~615	0.307	NO_PDB
MTOR	P42345	D6	1501~1900	DEPTOR	Q8TB45	D4	307~409	0.306	PDB
SOCS3	O14543	D2	23~225	ELOC	Q15369	D1	1~112	0.305	PDB
MTOR	P42345	D5	1201~1600	DEPTOR	Q8TB45	D4	307~409	0.305	PDB
CCDC68	Q9H2F9	D2	89~304	PLEC	Q15149	D15	4201~4600	0.305	NO_PDB
BRD8	Q9H0E9	D7	826~1101	TRRAP	Q9Y4A5	D23	2561~2760	0.305	NO_PDB
TP53	P04637	D2	93~297	TP63	Q9H3D4	D3	162~446	0.303	PDB
WDR5	P61964	D2	30~334	KMT2C	Q8NEZ4	D3	321~520	0.303	PDB
CASQ2	O14958	D2	24~378	CUL7	Q14999	D4	836~970	0.302	NO_PDB
IGF1R	P08069	D2	31~330	CLTC	Q00610	D1	1~490	0.302	NO_PDB
CUBN	O60494	D20	3041~3240	CBL	P22681	D1	1~49	0.301	NO_PDB
CBL	P22681	D2	50~438	PIK3CA	P42336	D1	1~1068	0.301	NO_PDB
GABARAP	O95166	D1	1~117	WDFY3	Q8IZQ1	D8	2500~3000	0.3	NO_PDB
MYC	P01106	D1	1~200	TRRAP	Q9Y4A5	D26	2751~3250	0.298	NO_PDB
E2F1	Q01094	D1	1~126	ATM	Q13315	D23	2561~2760	0.298	NO_PDB
IRS1	P35568	D7	909~1108	CUL3	Q13618	D2	26~768	0.296	NO_PDB
BRD8	Q9H0E9	D7	826~1101	TRRAP	Q9Y4A5	D12	1281~1480	0.295	NO_PDB
TP53	P04637	D2	93~297	REV1	Q9UBZ9	D5	1153~1251	0.294	NO_PDB
LRRK2	Q5S007	D4	2141~2498	SYNJ1	O43426	D4	1340~1539	0.292	NO_PDB
PTEN	P60484	D2	356~403	MAGI3	Q5TCQ9	D6	573~660	0.292	NO_PDB
FAT1	Q14517	D2	161~360	SH3RF1	Q7Z6J0	D3	135~269	0.291	NO_PDB
LRRK2	Q5S007	D4	2141~2498	STRBP	Q96SI9	D3	504~579	0.29	NO_PDB
FAT1	Q14517	D13	1921~2120	SH3RF1	Q7Z6J0	D5	446~508	0.29	NO_PDB
TP53	P04637	D1	1~92	NOC2L	Q9Y3T9	D2	147~638	0.289	NO_PDB
CHD3	Q12873	D6	1396~1517,1702~1889	RBBP7	Q16576	D1	1~425	0.289	NO_PDB
H3C1	P68431	D1	1~38	DNMT3A	Q9Y6K1	D3	436~912	0.286	NO_PDB
DNAJC6	O75061	D3	428~627	CLTC	Q00610	D1	1~490	0.285	PDB
SORBS2	O94875	D4	481~680	FAT1	Q14517	D17	2561~2760	0.285	NO_PDB
MYC	P01106	D1	1~200	TRRAP	Q9Y4A5	D27	3041~3240	0.285	NO_PDB
NPAT	Q14207	D9	1191~1390	TRRAP	Q9Y4A5	D15	1601~1800	0.283	NO_PDB
CLK2	P49760	D2	143~499	SETD2	Q9BYW2	D7	961~1160	0.282	NO_PDB
CLK2	P49760	D2	143~499	SETD2	Q9BYW2	D1	1~200	0.28	NO_PDB
EP300	Q09472	D5	568~654	MAML2	Q8IZL2	D2	161~360	0.279	NO_PDB
FBXL16	Q8N461	D2	95~479	HIF1A	Q16665	D1	1~375,761~788	0.278	NO_PDB
GAK	O14976	D5	768~967	CLTC	Q00610	D1	1~490	0.278	PDB
AXIN1	O15169	D4	379~578	TSC2	P49815	D2	36~420	0.278	NO_PDB
ETS1	P14921	D1	1~41	PLEC	Q15149	D13	3601~4000	0.277	NO_PDB
SPEN	Q96T58	D16	2401~2600	WRAP73	Q9P2S5	D1	1~460	0.273	NO_PDB
SPEN	Q96T58	D8	1121~1320	WRAP73	Q9P2S5	D1	1~460	0.273	NO_PDB
NPAT	Q14207	D9	1191~1390	TRRAP	Q9Y4A5	D8	801~1000	0.271	NO_PDB
RPGRIP1L	Q68CZ1	D1	1~50	TRIM37	O94972	D1	1~451	0.269	NO_PDB
MYCN	P04198	D1	1~200	TRRAP	Q9Y4A5	D16	1761~1960	0.269	NO_PDB
NR3C1	P04150	D4	418~777	KMT2D	O14686	D17	4201~4600	0.268	NO_PDB
SORBS2	O94875	D4	481~680	FAT1	Q14517	D23	3521~3720	0.268	NO_PDB
SENP1	Q9P0U3	D4	419~644	CHD3	Q12873	D2	131~207	0.267	NO_PDB
KMT2C	Q8NEZ4	D3	321~520	ASH2L	Q9UBL3	D2	107~628	0.267	PDB
LRRK2	Q5S007	D4	2141~2498	APP	P05067	D5	586~770	0.265	NO_PDB
CNOT1	A5YKK6	D3	686~829	CAPZB	P47756	D1	1~277	0.263	NO_PDB
LRRK2	Q5S007	D3	979~1325	NEURL4	Q96JN8	D4	316~689	0.263	NO_PDB
PPP1R13L	Q8WUF5	D5	611~828	HIF1A	Q16665	D3	526~725	0.263	NO_PDB
ATMIN	O43313	D5	544~743	ATM	Q13315	D25	2601~3056	0.263	NO_PDB
DNAJC6	O75061	D6	816~913	CLTC	Q00610	D2	491~930	0.263	PDB
ATM	Q13315	D24	2721~2920	HIF1A	Q16665	D5	789~826	0.263	NO_PDB
RC3H2	Q9HBD1	D5	932~1131	CNOT1	A5YKK6	D9	1824~2376	0.262	NO_PDB
ATXN7L3	Q14CW9	D1	1~104	TRRAP	Q9Y4A5	D23	2561~2760	0.262	NO_PDB
ARID1A	O14497	D1	1~200	HDAC1	Q13547	D1	1~392	0.261	NO_PDB
ATM	Q13315	D23	2561~2760	HIF1A	Q16665	D5	789~826	0.261	NO_PDB
ELOC	Q15369	D1	1~112	ASB1	Q9Y576	D1	1~37	0.26	NO_PDB
RNGTT	O60942	D1	1~225	TSC2	P49815	D2	36~420	0.26	NO_PDB
TOM1L1	O75674	D4	304~476	CLTC	Q00610	D1	1~490	0.26	NO_PDB
MAGEA11	P43364	D1	1~216	PNKD	Q8N490	D2	77~385	0.259	NO_PDB
CNOT1	A5YKK6	D4	830~1006	TNKS1BP1	Q9C0C2	D2	161~360	0.256	NO_PDB
HIF1A	Q16665	D5	789~826	MED14	O60244	D4	181~649	0.255	NO_PDB
WDR5	P61964	D2	30~334	KMT2C	Q8NEZ4	D12	1761~1960	0.255	PDB
FAT1	Q14517	D2	161~360	NOXA1	Q86UR1	D3	312~476	0.255	NO_PDB
CCDC8	Q9H0W5	D4	481~538	CUL7	Q14999	D5	971~1651	0.254	NO_PDB
CDK5RAP2	Q96SN8	D3	206~277	AKAP9	Q99996	D7	1801~2200	0.253	NO_PDB
ATXN7	O15265	D6	723~892	TRRAP	Q9Y4A5	D10	901~1350	0.251	NO_PDB
MET	P08581	D1	26~516	SOS1	Q07889	D3	1049~1333	0.249	NO_PDB
TPT1	P13693	D1	1~172	ATM	Q13315	D7	641~840	0.249	NO_PDB
TGFBR2	P37173	D4	240~567	FMN2	Q9NZ56	D3	321~520	0.249	NO_PDB
RP2	O75695	D2	36~350	MTOR	P42345	D8	2101~2500	0.247	NO_PDB
CUL3	Q13618	D2	26~768	ZSWIM8	A7E2V4	D1	1~42	0.247	NO_PDB
CEP192	Q8TEP8	D12	2068~2126	TRIM37	O94972	D1	1~451	0.247	NO_PDB
ATMIN	O43313	D6	704~823	ATM	Q13315	D23	2561~2760	0.247	NO_PDB
TP53	P04637	D1	1~92	TEP1	Q99973	D4	1126~1965	0.247	NO_PDB
USP8	P40818	D7	754~1118	SHANK1	Q9Y566	D2	72~423	0.247	NO_PDB
NEFM	P07197	D3	413~612	PLEC	Q15149	D15	4201~4600	0.246	NO_PDB
SMARCA4	P51532	D8	1451~1573	HIF1A	Q16665	D5	789~826	0.245	NO_PDB
IRS1	P35568	D7	909~1108	MTOR	P42345	D7	1801~2200	0.243	NO_PDB
TP53	P04637	D0	1~393	SMYD2	Q9NRG4	D0	1~433	0.243	NO_PDB
TP53	P04637	D1	1~92	CREBBP	Q92793	D11	1757~1866	0.243	PDB
MTOR	P42345	D1	1~400	RHEBL1	Q8TAI7	D1	1~183	0.242	PDB
WDR5	P61964	D2	30~334	KMT2D	O14686	D10	2101~2500	0.242	PDB
PTEN	P60484	D2	356~403	MAGI2	Q86UL8	D6	600~685	0.242	NO_PDB
ATM	Q13315	D23	2561~2760	MED1	Q15648	D8	1334~1533	0.241	NO_PDB
CDK5RAP2	Q96SN8	D15	1806~1893	AKAP9	Q99996	D10	2701~3100	0.24	NO_PDB
CNOT1	A5YKK6	D4	830~1006	CNOT8	Q9UFF9	D1	1~292	0.24	PDB
KDM4B	O94953	D2	371~626	KMT2D	O14686	D20	4970~5370	0.239	NO_PDB
TP53	P04637	D2	93~297	PPP1R13L	Q8WUF5	D5	611~828	0.239	PDB
WDR5	P61964	D2	30~334	KMT2C	Q8NEZ4	D15	2241~2440	0.239	PDB
SUPT20H	Q8NEM7	D2	270~332	TRRAP	Q9Y4A5	D27	3041~3240	0.238	PDB
EP400	Q96L91	D10	1441~1640	TRRAP	Q9Y4A5	D31	3521~3720	0.238	NO_PDB
PRCC	Q92733	D1	1~200	MAD2L2	Q9UI95	D1	1~211	0.237	NO_PDB
SORBS2	O94875	D4	481~680	FAT1	Q14517	D1	1~200	0.237	NO_PDB
NPAT	Q14207	D9	1191~1390	TRRAP	Q9Y4A5	D25	2881~3080	0.237	NO_PDB
SHANK1	Q9Y566	D7	764~963	ADGRL2	O95490	D3	469~843	0.236	NO_PDB
FAT1	Q14517	D23	3521~3720	SH3RF1	Q7Z6J0	D6	509~708	0.236	NO_PDB
FAT1	Q14517	D2	161~360	SH3RF1	Q7Z6J0	D4	270~445	0.236	NO_PDB
RYR1	P21817	D6	1501~1900	AKAP6	Q13023	D1	1~63	0.235	NO_PDB
CNOT1	A5YKK6	D6	1074~1353	DDX6	P26196	D2	72~483	0.235	PDB
TOM1L1	O75674	D1	1~163	CLTC	Q00610	D1	1~490	0.234	NO_PDB
FGA	P02671	D2	70~264	LRP1B	Q9NZR2	D9	1281~1480	0.234	NO_PDB
MYCN	P04198	D1	1~200	TRRAP	Q9Y4A5	D26	2751~3250	0.234	NO_PDB
GLI2	P10070	D8	1077~1276	CUL3	Q13618	D2	26~768	0.234	NO_PDB
WDR5	P61964	D2	30~334	KMT2D	O14686	D14	3301~3700	0.233	PDB
TRIO	O75962	D9	1281~1480	RHOA	P61586	D1	1~193	0.233	PDB
MYC	P01106	D1	1~200	TRRAP	Q9Y4A5	D7	641~840	0.231	NO_PDB
NCOA6	Q14686	D2	47~144	KMT2C	Q8NEZ4	D27	4161~4360	0.231	NO_PDB
CNOT1	A5YKK6	D4	830~1006	CNOT3	O75175	D3	399~598	0.23	PDB
ATM	Q13315	D10	961~1160	MDC1	Q14676	D5	621~820	0.23	NO_PDB
NCOA1	Q15788	D8	1172~1371	HIF1A	Q16665	D1	1~365,771~788	0.23	NO_PDB
BAP1	Q92560	D2	271~537	COPE	O14579	D1	1~308	0.229	NO_PDB
ACE2	Q9BYF1	D1	18~734	SHANK1	Q9Y566	D5	616~655	0.229	NO_PDB
VPS72	Q15906	D1	1~65	TRRAP	Q9Y4A5	D22	2301~2750	0.229	NO_PDB
CARD11	Q9BXL7	D4	441~630	MALT1	Q9UDY8	D3	315~728	0.229	NO_PDB
SLC9A3R1	O14745	D1	1~114	TBC1D10A	Q9BXI6	D3	406~508	0.228	NO_PDB
NAV1	Q8NEY1	D2	161~360	TRIO	O75962	D3	601~1000	0.228	NO_PDB
SYNE2	Q8WXH0	D23	6601~6885	SUN2	Q9UH99	D4	479~717	0.228	PDB
TP53	P04637	D1	1~92	CHD3	Q12873	D4	377~1395	0.228	NO_PDB
TSC2	P49815	D2	36~420	FOXO1	Q12778	D4	409~608	0.228	NO_PDB
KDM6A	O15550	D1	1~37	KMT2D	O14686	D21	5371~5537	0.227	NO_PDB
MAPK8	P45983	D1	1~375	MTOR	P42345	D8	2101~2500	0.227	NO_PDB
TP53	P04637	D2	93~297	PRKDC	P78527	D7	961~1160	0.227	NO_PDB
GLI2	P10070	D10	1397~1586	CUL3	Q13618	D2	26~768	0.227	NO_PDB
MAML2	Q8IZL2	D7	961~1156	CREBBP	Q92793	D11	1757~1866	0.227	NO_PDB
SYNE2	Q8WXH0	D21	6001~6400	MAPK3	P27361	D2	27~379	0.226	NO_PDB
BRCA1	P38398	D6	749~948	ATM	Q13315	D11	1121~1320	0.226	NO_PDB
EP400	Q96L91	D17	2561~2760	TRRAP	Q9Y4A5	D24	2721~2920	0.226	NO_PDB
RHEB	Q15382	D1	1~184	MTOR	P42345	D1	1~400	0.225	PDB
KDM6A	O15550	D1	1~37	WDR5	P61964	D2	30~334	0.225	NO_PDB
APP	P05067	D5	586~770	LRP1B	Q9NZR2	D20	3041~3240	0.225	NO_PDB
TADA1	Q96BN2	D3	138~335	TRRAP	Q9Y4A5	D22	2301~2750	0.225	PDB
MED15	Q96RN5	D3	238~437	TRRAP	Q9Y4A5	D24	2721~2920	0.225	NO_PDB
RPA2	P15927	D2	45~270	ATM	Q13315	D20	2001~2600	0.224	NO_PDB
CBL	P22681	D1	1~49	TSC2	P49815	D2	36~420	0.224	NO_PDB
SREBF2	Q12772	D1	1~200	TRRAP	Q9Y4A5	D9	961~1160	0.224	NO_PDB
HDAC1	Q13547	D1	1~392	SPEN	Q96T58	D9	1281~1480	0.224	NO_PDB
KMT2C	Q8NEZ4	D4	901~1300	ASXL2	Q76L83	D5	529~728	0.222	NO_PDB
VHL	P40337	D2	59~213	ATM	Q13315	D17	1761~1960	0.222	NO_PDB
NPAT	Q14207	D9	1191~1390	TRRAP	Q9Y4A5	D17	1921~2120	0.222	NO_PDB
PTEN	P60484	D2	356~403	MAGI3	Q5TCQ9	D4	386~502	0.221	NO_PDB
PPARD	Q03181	D2	72~441	SPEN	Q96T58	D16	2401~2600	0.221	NO_PDB
FBXL16	Q8N461	D2	95~479	HIF1A	Q16665	D5	789~826	0.22	NO_PDB
TP53	P04637	D0	1~393	PRKCD	Q05655	D0	1~676	0.22	NO_PDB
TP53	P04637	D2	93~297	TP53BP1	Q12888	D12	1238~1276,1716~1972	0.22	PDB
BRD8	Q9H0E9	D3	321~520	TRRAP	Q9Y4A5	D32	3681~3859	0.22	NO_PDB
RYR1	P21817	D6	1501~1900	AKAP6	Q13023	D7	774~945	0.219	NO_PDB
HDAC1	Q13547	D1	1~392	SPEN	Q96T58	D17	2561~2760	0.219	NO_PDB
ARID2	Q68CP9	D11	1627~1705	PBRM1	Q86U86	D5	500~654	0.219	PDB
MMP7	P09237	D2	27~267	CNOT1	A5YKK6	D6	1074~1353	0.218	NO_PDB
SQSTM1	Q13501	D3	271~390	MTOR	P42345	D6	1501~1900	0.218	NO_PDB
DVL2	O14641	D6	514~736	CUL3	Q13618	D2	26~768	0.218	NO_PDB
TP53	P04637	D0	1~393	HERC5	Q9UII4	D0	1~1024	0.218	NO_PDB
PRKCB	P05771	D2	30~299	CLTC	Q00610	D1	1~490	0.218	NO_PDB
TP53	P04637	D2	93~297	EP300	Q09472	D10	1045~1718	0.217	PDB
CLK2	P49760	D2	143~499	SETD2	Q9BYW2	D9	1281~1445	0.217	NO_PDB
ATM	Q13315	D10	961~1160	PELI1	Q96FA3	D1	1~418	0.217	NO_PDB
NUMB	P49757	D2	23~195	MTOR	P42345	D8	2101~2500	0.216	NO_PDB
ATM	Q13315	D19	2081~2280	EXO1	Q9UQ84	D3	543~742	0.216	NO_PDB
MTOR	P42345	D8	2101~2500	GNB1	P62873	D1	1~340	0.215	NO_PDB
HOMER2	Q9NSB8	D1	1~354	RYR1	P21817	D4	901~1300	0.215	NO_PDB
ATM	Q13315	D10	961~1160	TOPBP1	Q92547	D9	1266~1498	0.215	NO_PDB
EPOR	P19235	D2	32~265	ELOC	Q15369	D1	1~112	0.214	NO_PDB
PLEC	Q15149	D3	601~1000	MAP2	P11137	D9	1281~1480	0.214	NO_PDB
RRAGB	Q5VZM2	D2	38~374	TRIM37	O94972	D4	772~964	0.214	NO_PDB
SLC9A3R1	O14745	D3	149~358	TBC1D10A	Q9BXI6	D3	406~508	0.213	NO_PDB
SYNE2	Q8WXH0	D15	4201~4600	SUN2	Q9UH99	D2	284~406	0.213	PDB
EP300	Q09472	D5	568~654	CRTC1	Q6UUV9	D4	481~634	0.213	NO_PDB
ALDH3A2	P51648	D1	1~464	STAG2	Q8N3U4	D1	1~81	0.212	NO_PDB
DISC1	Q9NRI5	D3	324~715	AKAP9	Q99996	D11	3001~3400	0.212	NO_PDB
TP53	P04637	D0	1~393	EEF2	P13639	D0	1~858	0.212	NO_PDB
TP53	P04637	D2	93~297	TOPBP1	Q92547	D5	550~744	0.212	NO_PDB
SOX3	P41225	D1	1~136	TRRAP	Q9Y4A5	D9	961~1160	0.212	NO_PDB
CNOT1	A5YKK6	D4	830~1006	GPBP1L1	Q9HC44	D3	321~474	0.211	NO_PDB
SORBS2	O94875	D4	481~680	FAT1	Q14517	D11	1601~1800	0.21	NO_PDB
AP2A2	O94973	D2	699~939	CLTC	Q00610	D1	1~490	0.21	NO_PDB
PTEN	P60484	D2	356~403	MAGI3	Q5TCQ9	D10	847~941	0.21	NO_PDB
NPAT	Q14207	D9	1191~1390	TRRAP	Q9Y4A5	D29	3361~3560	0.21	NO_PDB
FAT1	Q14517	D23	3521~3720	SH3RF1	Q7Z6J0	D3	135~269	0.21	NO_PDB
CHD3	Q12873	D6	1396~1527,1692~1889	ZNF512B	Q96KM6	D8	720~815	0.209	NO_PDB
MED13	Q9UHV7	D4	777~976	MED7	O43513	D1	1~171	0.209	NO_PDB
IGLL1	P15814	D1	1~95	FAT1	Q14517	D24	3681~3880	0.209	NO_PDB
CTNNB1	P35222	D2	80~691	KMT2D	O14686	D21	5371~5537	0.208	NO_PDB
SQSTM1	Q13501	D3	271~390	WDFY3	Q8IZQ1	D3	601~999	0.208	NO_PDB
ATMIN	O43313	D5	544~743	ATM	Q13315	D9	801~1200	0.208	NO_PDB
SREBF2	Q12772	D1	1~200	TRRAP	Q9Y4A5	D32	3681~3859	0.208	NO_PDB
ATM	Q13315	D19	2081~2280	USP34	Q70CQ2	D22	3361~3546	0.208	NO_PDB
ATM	Q13315	D19	2081~2280	PELI1	Q96FA3	D1	1~418	0.208	NO_PDB
KDM6A	O15550	D7	887~1401	KMT2D	O14686	D8	1861~1989	0.207	NO_PDB
VHL	P40337	D2	59~213	HSPA1B	P0DMV9	D1	1~615	0.207	NO_PDB
PLEC	Q15149	D3	601~1000	SPTAN1	Q13813	D1	1~32	0.207	PDB
SORBS2	O94875	D4	481~680	FAT1	Q14517	D15	2241~2440	0.207	NO_PDB
PAM	P19021	D2	42~360	TSC1	Q92574	D2	276~475	0.207	NO_PDB
TRIM28	Q13263	D1	1~59	ATM	Q13315	D23	2561~2760	0.207	NO_PDB
PRKAR1A	P10644	D1	1~381	MTOR	P42345	D8	2101~2500	0.206	NO_PDB
LRRK2	Q5S007	D4	2141~2498	GAK	O14976	D2	27~336	0.206	NO_PDB
VASP	P50552	D2	120~380	FAT1	Q14517	D24	3681~3880	0.206	NO_PDB
MAD2L1	Q13257	D0	1~205	KEAP1	Q14145	D0	1~624	0.206	NO_PDB
MYC	P01106	D2	161~350	TRRAP	Q9Y4A5	D26	2751~3250	0.205	NO_PDB
TP53	P04637	D2	93~297	BIRC6	Q9NR09	D16	1601~2000	0.205	NO_PDB
BRCA1	P38398	D12	1649~1863	HIF1A	Q16665	D2	366~565	0.205	NO_PDB
MRE11	P49959	D4	537~708	TRRAP	Q9Y4A5	D21	2401~2600	0.205	NO_PDB
RELA	Q04206	D2	314~551	KMT2D	O14686	D21	5371~5537	0.204	NO_PDB
ABL1	P00519	D1	1~47	ATM	Q13315	D9	801~1200	0.204	NO_PDB
PER3	P56645	D4	582~781	ATM	Q13315	D23	2561~2760	0.204	NO_PDB
ING3	Q9NXR8	D2	129~359	TRRAP	Q9Y4A5	D26	2751~3250	0.204	NO_PDB
PBRM1	Q86U86	D8	1449~1627	SMARCC2	Q8TAQ2	D3	418~533	0.203	PDB
SPEN	Q96T58	D21	3201~3400	WRAP73	Q9P2S5	D1	1~460	0.203	NO_PDB
SOX3	P41225	D3	220~446	TRRAP	Q9Y4A5	D26	2751~3250	0.202	NO_PDB
ATM	Q13315	D23	2561~2760	MAGEC2	Q9UBF1	D1	1~135	0.202	NO_PDB
ESR1	P03372	D3	554~595	KMT2D	O14686	D21	5371~5537	0.201	NO_PDB
RYR1	P21817	D14	3901~4300	AKAP6	Q13023	D12	1711~1910	0.201	NO_PDB
CRHBP	P24387	D2	53~322	CCNB2	O95067	D1	1~115	0.201	NO_PDB
MTMR3	Q13615	D5	1064~1110	MTOR	P42345	D7	1801~2200	0.201	NO_PDB
SHANK1	Q9Y566	D7	764~963	BAIAP2	Q9UQB8	D3	376~440	0.201	NO_PDB
ATM	Q13315	D3	161~360	USP34	Q70CQ2	D22	3361~3546	0.201	NO_PDB
KDM4B	O94953	D1	1~370	KMT2D	O14686	D20	4970~5370	0.2	NO_PDB
TFE3	P19532	D1	1~187	HDAC5	Q9UQL6	D6	679~1098	0.2	NO_PDB
CNOT1	A5YKK6	D9	1824~2376	TNKS1BP1	Q9C0C2	D3	321~520	0.199	NO_PDB
HDAC1	Q13547	D1	1~392	SPEN	Q96T58	D6	801~1000	0.199	NO_PDB
PBRM1	Q86U86	D9	1628~1689	BCL7C	Q8WUZ0	D1	1~64	0.199	NO_PDB
PTPRF	P10586	D2	29~228	TRIO	O75962	D7	1960~2280	0.198	NO_PDB
SIRT1	Q96EB6	D1	1~148	MTOR	P42345	D6	1501~1900	0.198	NO_PDB
TSG101	Q99816	D3	226~390	AKAP9	Q99996	D4	901~1300	0.198	NO_PDB
TP53	P04637	D2	93~297	WRN	Q14191	D5	529~1239	0.198	NO_PDB
WDR5	P61964	D2	30~334	KMT2C	Q8NEZ4	D29	4481~4680	0.198	PDB
FGA	P02671	D2	70~264	LRP1B	Q9NZR2	D2	161~360	0.197	NO_PDB
CDKN1A	P38936	D0	1~164	CUL4A	Q13619	D0	1~759	0.197	NO_PDB
DNMT3L	Q9UJW3	D0	1~386	DNMT3A	Q9Y6K1	D0	1~912	0.197	PDB
SQSTM1	Q13501	D3	271~390	KEAP1	Q14145	D2	52~624	0.196	NO_PDB
UBE2E2	Q96LR5	D2	53~201	SPEN	Q96T58	D23	3521~3664	0.196	NO_PDB
MEN1	O00255	D2	593~615	KMT2D	O14686	D21	5371~5537	0.195	NO_PDB
PAXIP1	Q6ZW49	D1	1~202,490~546	KMT2D	O14686	D2	60~360	0.195	NO_PDB
FBXW7	Q969H0	D1	1~228	KMT2D	O14686	D21	5371~5537	0.195	NO_PDB
CUBN	O60494	D4	481~680	CBL	P22681	D2	50~438	0.195	NO_PDB
BRD8	Q9H0E9	D3	321~520	TRRAP	Q9Y4A5	D16	1761~1960	0.195	NO_PDB
HOMER1	Q86YM7	D1	1~125	RYR1	P21817	D8	2101~2500	0.194	NO_PDB
SORBS2	O94875	D9	1043~1100	FAT1	Q14517	D7	961~1160	0.194	NO_PDB
HDAC1	Q13547	D1	1~392	SPEN	Q96T58	D8	1121~1320	0.194	NO_PDB
USP22	Q9UPT9	D1	1~20	TRRAP	Q9Y4A5	D9	961~1160	0.194	NO_PDB
MTA2	O94776	D1	1~529	CHD3	Q12873	D8	1890~2000	0.193	NO_PDB
NUMB	P49757	D3	196~395	MTOR	P42345	D6	1501~1900	0.193	NO_PDB
TP53	P04637	D2	93~297	TOP2B	Q02880	D3	451~1264	0.193	NO_PDB
PRKACA	P17612	D1	1~351	AKAP9	Q99996	D9	1281~1480	0.193	NO_PDB
EP300	Q09472	D12	1830~2049	HIF1A	Q16665	D1	1~365,771~788	0.193	PDB
PBRM1	Q86U86	D9	1628~1689	SMARCC2	Q8TAQ2	D7	858~952	0.193	PDB
AR	P10275	D2	161~360	ARID1A	O14497	D14	1641~1761,1809~1877,1895~2285	0.192	NO_PDB
MTOR	P42345	D8	2101~2500	UBAP2L	Q14157	D1	1~200	0.192	NO_PDB
ATXN7	O15265	D1	1~200	TRRAP	Q9Y4A5	D26	2751~3250	0.192	NO_PDB
ATM	Q13315	D3	161~360	PELI1	Q96FA3	D1	1~418	0.192	NO_PDB
NCOA6	Q14686	D11	1425~1624	KMT2C	Q8NEZ4	D26	4001~4200	0.192	NO_PDB
EHMT2	Q96KQ7	D1	1~200	DNMT3A	Q9Y6K1	D3	436~912	0.192	NO_PDB
MED15	Q96RN5	D1	1~77	TRRAP	Q9Y4A5	D12	1281~1480	0.192	NO_PDB
CNOT1	A5YKK6	D6	1074~1353	TNRC6C	Q9HCJ0	D10	1216~1510	0.191	NO_PDB
NRIP1	P48552	D6	801~1000	DNMT3A	Q9Y6K1	D3	436~912	0.191	NO_PDB
PRKDC	P78527	D22	3361~3560	ATM	Q13315	D7	641~840	0.191	NO_PDB
PCM1	Q15154	D10	1435~1585	CCNB2	O95067	D2	116~398	0.19	NO_PDB
MYCN	P04198	D2	161~360	TRRAP	Q9Y4A5	D27	3041~3240	0.19	NO_PDB
RB1	P06400	D3	855~928	HSPA8	P11142	D1	1~616	0.19	NO_PDB
XPC	Q01831	D4	861~940	ATM	Q13315	D24	2721~2920	0.19	NO_PDB
SUPT20H	Q8NEM7	D3	333~430	TRRAP	Q9Y4A5	D32	3681~3859	0.19	PDB
TSC1	Q92574	D3	436~635	FBXW5	Q969U6	D1	1~566	0.19	NO_PDB
ACTC1	P68032	D1	1~377	SYNE2	Q8WXH0	D19	5401~5800	0.189	PDB
CDC42	P60953	D1	1~191	FMN2	Q9NZ56	D3	321~520	0.188	NO_PDB
AKAP13	Q12802	D1	1~300	THRA	P10827	D3	421~490	0.188	NO_PDB
PBRM1	Q86U86	D7	1383~1448	SMARCA4	P51532	D8	1451~1573	0.188	PDB
CCNT1	O60563	D2	286~485	TSC2	P49815	D2	36~420	0.188	NO_PDB
NXPH2	O95156	D1	1~110	FAT1	Q14517	D23	3521~3720	0.188	NO_PDB
E2F1	Q01094	D1	1~126	TRRAP	Q9Y4A5	D24	2721~2920	0.188	NO_PDB
HIF1A	Q16665	D5	789~826	SIN3A	Q96ST3	D4	304~385	0.188	NO_PDB
ATM	Q13315	D4	901~1300	NHEJ1	Q9H9Q4	D2	236~299	0.187	NO_PDB
TP53	P04637	D2	93~297	PRKDC	P78527	D1	1~200	0.187	NO_PDB
PLAC1	Q9HBJ0	D1	1~23	TRRAP	Q9Y4A5	D5	481~680	0.187	NO_PDB
MAP1B	P46821	D11	1810~2009	LRRK2	Q5S007	D4	2141~2498	0.186	NO_PDB
LRRK2	Q5S007	D4	2141~2498	PTPN23	Q9H3S7	D3	875~1074	0.186	NO_PDB
BRCA2	P51587	D2	1~400	ATM	Q13315	D13	1201~1600	0.186	NO_PDB
RAC1	P63000	D1	1~192	CLTC	Q00610	D1	1~490	0.186	NO_PDB
ATM	Q13315	D1	1~200	MDC1	Q14676	D3	301~500	0.186	NO_PDB
ING1	Q9UK53	D1	1~185	TRRAP	Q9Y4A5	D26	2751~3250	0.186	NO_PDB
PDHB	P11177	D2	30~359	PDK2	Q15119	D1	1~407	0.185	NO_PDB
CDKN1A	P38936	D0	1~164	HERC5	Q9UII4	D0	1~1024	0.185	NO_PDB
ATM	Q13315	D7	641~840	TOPBP1	Q92547	D9	1266~1498	0.185	NO_PDB
MYO7A	Q13402	D3	949~992	KEAP1	Q14145	D2	52~624	0.185	NO_PDB
TAF9	Q16594	D2	130~264	TRRAP	Q9Y4A5	D31	3521~3720	0.185	PDB
CRTC1	Q6UUV9	D4	481~634	CREBBP	Q92793	D6	589~676	0.185	NO_PDB
KDM4B	O94953	D1	1~370	KMT2D	O14686	D7	1561~1960	0.184	NO_PDB
LRRK2	Q5S007	D4	2141~2498	PRKCZ	Q05513	D3	246~592	0.184	NO_PDB
TP53	P04637	D1	1~92	BRCA2	P51587	D24	2476~2900	0.184	NO_PDB
KDM6A	O15550	D2	38~447,457~512	KMT2D	O14686	D6	1360~1560	0.183	NO_PDB
MTOR	P42345	D6	1501~1900	UBAP2L	Q14157	D2	161~360	0.183	NO_PDB
KMT2C	Q8NEZ4	D17	4751~4911	ASXL2	Q76L83	D6	689~888	0.183	NO_PDB
MED14	O60244	D1	1~47	TRRAP	Q9Y4A5	D27	3041~3240	0.183	NO_PDB
PRKACA	P17612	D1	1~351	AKAP13	Q12802	D1	1~200	0.183	NO_PDB
CCNC	P24863	D1	1~283	MED13	Q9UHV7	D6	1~296,1059~1480,1628~1974,2051~2174	0.183	NO_PDB
EPS15	P42566	D1	1~320,858~896	CLTC	Q00610	D1	1~490	0.183	NO_PDB
GSK3B	P49841	D1	1~391	TSC1	Q92574	D3	436~635	0.183	NO_PDB
ATM	Q13315	D10	961~1160	TERF2	Q15554	D4	406~489	0.183	NO_PDB
UFL1	O94874	D3	534~794	TP53	P04637	D2	93~297	0.182	NO_PDB
KDM4B	O94953	D1	1~370	KMT2D	O14686	D9	1990~2100	0.182	NO_PDB
TSG101	Q99816	D1	1~149	AKAP9	Q99996	D11	3001~3400	0.182	NO_PDB
C16orf70	Q9BSU1	D1	1~422	NEFH	P12036	D3	412~528,563~611	0.182	NO_PDB
BLM	P54132	D5	416~639	ATM	Q13315	D13	1201~1600	0.182	NO_PDB
FAT1	Q14517	D27	4161~4360	SH3RF1	Q7Z6J0	D3	135~269	0.182	NO_PDB
CNOT1	A5YKK6	D4	830~1006	CAPZA1	P52907	D1	1~286	0.181	NO_PDB
TXNIP	Q9H3M7	D1	1~302	RELA	Q04206	D1	1~313	0.181	NO_PDB
TP53	P04637	D0	1~393	BAG5	Q9UL15	D0	1~447	0.181	NO_PDB
RB1	P06400	D1	1~52	CDC16	Q13042	D1	1~620	0.181	NO_PDB
SFPQ	P23246	D2	284~569	SIN3A	Q96ST3	D7	535~1091	0.181	NO_PDB
TP53	P04637	D1	1~92	CLTC	Q00610	D1	1~490	0.18	NO_PDB
CCNC	P24863	D1	1~283	MED13	Q9UHV7	D5	937~1058	0.18	NO_PDB
FAT1	Q14517	D23	3521~3720	SH3RF1	Q7Z6J0	D4	270~445	0.18	NO_PDB
LRRK2	Q5S007	D3	979~1325	TRADD	Q15628	D1	1~165	0.179	NO_PDB
RB1	P06400	D3	855~928	CDC16	Q13042	D1	1~620	0.179	NO_PDB
IGLL1	P15814	D2	96~213	FAT1	Q14517	D21	3201~3400	0.179	NO_PDB
PAM	P19021	D2	42~360	TSC2	P49815	D5	1083~1180	0.179	NO_PDB
NCOA1	Q15788	D5	692~891	HIF1A	Q16665	D1	1~365,771~788	0.179	NO_PDB
SLC9A3R1	O14745	D1	1~114	ADRB2	P07550	D3	349~413	0.178	NO_PDB
CCNB2	O95067	D1	1~115	PKMYT1	Q99640	D2	73~373	0.178	NO_PDB
ATM	Q13315	D4	901~1300	DCAF1	Q9Y4B6	D2	1403~1507	0.178	NO_PDB
NFE2L2	Q16236	D4	454~605	KPNA4	O00629	D2	72~491	0.178	NO_PDB
APBB2	Q92870	D4	415~716	FMN2	Q9NZ56	D3	321~520	0.178	NO_PDB
ATMIN	O43313	D6	704~823	ATM	Q13315	D19	2081~2280	0.178	NO_PDB
NXPH2	O95156	D1	1~110	FAT1	Q14517	D1	1~200	0.178	NO_PDB
RB1	P06400	D1	1~52	HSPA8	P11142	D1	1~616	0.178	NO_PDB
RNF31	Q96EP0	D2	262~353	CARD11	Q9BXL7	D1	1~125	0.178	NO_PDB
PLAC1	Q9HBJ0	D1	1~23	TRRAP	Q9Y4A5	D1	1~200	0.178	NO_PDB
SCN2B	O60939	D2	28~166	MTOR	P42345	D7	1801~2200	0.177	NO_PDB
TP53	P04637	D2	93~297	HSPA1L	P34931	D1	1~617	0.177	NO_PDB
TP53	P04637	D2	93~297	PRKCD	Q05655	D1	1~125	0.177	NO_PDB
TPT1	P13693	D0	1~172	VHL	P40337	D0	1~213	0.177	NO_PDB
SPEN	Q96T58	D17	2561~2760	WRAP73	Q9P2S5	D1	1~460	0.177	NO_PDB
RYR1	P21817	D13	3601~4000	TRDN	Q13061	D2	161~360	0.176	NO_PDB
MAPRE1	Q15691	D1	1~140	TRIO	O75962	D5	1280~1721	0.176	NO_PDB
SYNE2	Q8WXH0	D21	6001~6400	MAPK1	P28482	D1	1~360	0.176	NO_PDB
GAK	O14976	D4	407~767	CLTC	Q00610	D1	1~490	0.176	PDB
EPHA3	P29320	D4	594~983	CLTC	Q00610	D1	1~490	0.176	NO_PDB
FAT1	Q14517	D29	4481~4588	NUB1	Q9Y5A7	D1	1~615	0.176	NO_PDB
CUBN	O60494	D10	2724~3123	CBLIF	P27352	D2	26~417	0.175	PDB
NF2	P35240	D1	1~595	SPTBN1	Q01082	D5	2312~2364	0.175	NO_PDB
WDR5	P61964	D2	30~334	KMT2D	O14686	D12	2701~3100	0.175	PDB
PAXIP1	Q6ZW49	D5	589~1069	KMT2D	O14686	D9	1990~2100	0.175	NO_PDB
MYC	P01106	D2	161~350	TRRAP	Q9Y4A5	D27	3041~3240	0.175	NO_PDB
VHL	P40337	D0	1~213	DGKZ	Q13574	D0	1~928	0.175	NO_PDB
VHL	P40337	D2	59~213	HUWE1	Q7Z6Z7	D10	1441~1640	0.175	NO_PDB
BRCA2	P51587	D1	1~200	ATM	Q13315	D19	2081~2280	0.175	NO_PDB
BYSL	Q13895	D2	126~437	TRIM37	O94972	D2	452~651	0.174	NO_PDB
LRRK2	Q5S007	D4	2141~2498	NEURL4	Q96JN8	D8	1131~1297	0.174	NO_PDB
PAXIP1	Q6ZW49	D3	353~499	KMT2D	O14686	D21	5371~5537	0.174	NO_PDB
CNOT1	A5YKK6	D4	830~1006	TNRC6A	Q8NDV7	D10	1441~1640	0.174	NO_PDB
TP53	P04637	D2	93~297	CLTC	Q00610	D1	1~490	0.174	NO_PDB
LAMC1	P11047	D2	39~418	KEAP1	Q14145	D2	52~624	0.174	NO_PDB
TP53BP1	Q12888	D12	1238~1276,1716~1972	ATM	Q13315	D12	1281~1480	0.174	NO_PDB
ATM	Q13315	D1	1~200	HIF1A	Q16665	D1	1~365,771~788	0.174	NO_PDB
RRAGB	Q5VZM2	D2	38~374	TRIM37	O94972	D2	452~651	0.173	NO_PDB
NCOA6	Q14686	D2	47~144	KMT2C	Q8NEZ4	D6	801~1000	0.173	NO_PDB
PBRM1	Q86U86	D2	44~297	DPF3	Q92784	D2	88~247	0.173	PDB
LRRK2	Q5S007	D2	879~978	LRRK2	Q5S007	D3	979~1325	0.172	PDB
IRS2	Q9Y4H2	D8	945~1144	MTOR	P42345	D7	1801~2200	0.172	NO_PDB
TP53	P04637	D0	1~393	KDM4D	Q6B0I6	D0	1~523	0.172	NO_PDB
UBTF	P17480	D2	21~385	PIK3CA	P42336	D1	1~1068	0.172	NO_PDB
CHD3	Q12873	D7	1890~2000	HDAC2	Q92769	D1	1~419	0.172	NO_PDB
ING1	Q9UK53	D1	1~185	TRRAP	Q9Y4A5	D23	2561~2760	0.172	NO_PDB
RADIL	Q96JH8	D4	245~376	GNB1	P62873	D1	1~340	0.171	NO_PDB
USP25	Q9UHP3	D2	61~153	PTEN	P60484	D1	1~355	0.171	NO_PDB
SOX3	P41225	D1	1~136	TRRAP	Q9Y4A5	D16	1761~1960	0.171	NO_PDB
TADA1	Q96BN2	D3	138~335	TRRAP	Q9Y4A5	D23	2561~2760	0.171	PDB
EP400	Q96L91	D19	2881~3080	TRRAP	Q9Y4A5	D24	2721~2920	0.171	NO_PDB
NR3C1	P04150	D4	418~777	KMT2D	O14686	D20	4970~5370	0.169	NO_PDB
RPS6KB1	P23443	D3	428~511	MTOR	P42345	D3	601~1000	0.169	PDB
RUNX1T1	Q06455	D1	1~118	HIF1A	Q16665	D1	1~375,761~788	0.169	NO_PDB
OFD1	O75665	D7	949~1012	TRRAP	Q9Y4A5	D26	2751~3250	0.169	NO_PDB
VHL	P40337	D0	1~213	KAT2B	Q92831	D0	1~832	0.169	NO_PDB
ATM	Q13315	D11	1121~1320	MDC1	Q14676	D3	301~500	0.169	NO_PDB
PDHB	P11177	D2	30~359	PDHX	O00330	D4	183~501	0.168	NO_PDB
NAV1	Q8NEY1	D2	161~360	TRIO	O75962	D2	301~700	0.168	NO_PDB
KMT2C	Q8NEZ4	D2	301~700	ASXL2	Q76L83	D3	268~368	0.168	NO_PDB
VASP	P50552	D1	1~119	FAT1	Q14517	D25	3841~4040	0.168	NO_PDB
PTEN	P60484	D1	1~355	DLC1	Q96QB1	D7	444~519,1014~1528	0.168	NO_PDB
CUBN	O60494	D11	3024~3423	CBLIF	P27352	D2	26~417	0.167	PDB
USP2	O75604	D2	263~605	AHNAK	Q09666	D2	126~525	0.167	NO_PDB
MYC	P01106	D1	1~200	TRRAP	Q9Y4A5	D32	3681~3859	0.167	NO_PDB
HTT	P42858	D20	3041~3142	SETD2	Q9BYW2	D10	1446~1836,1998~2028	0.167	NO_PDB
PTK2	Q05397	D3	704~916	TSC1	Q92574	D5	690~854	0.167	NO_PDB
SREBF2	Q12772	D1	1~200	TRRAP	Q9Y4A5	D28	3201~3400	0.167	NO_PDB
ATM	Q13315	D12	1281~1480	USP34	Q70CQ2	D20	3041~3240	0.167	NO_PDB
H3-4	Q16695	D1	1~38	KMT2C	Q8NEZ4	D31	4801~4911	0.167	PDB
SPEN	Q96T58	D18	2721~2920	WRAP73	Q9P2S5	D1	1~460	0.167	NO_PDB
KDM4B	O94953	D3	627~1044	KMT2D	O14686	D21	5371~5537	0.166	NO_PDB
CA2	P00918	D1	1~260	NONO	Q15233	D1	1~57	0.166	NO_PDB
RYR1	P21817	D9	2401~2800	AKAP6	Q13023	D13	1871~2070	0.166	NO_PDB
MTMR3	Q13615	D3	750~949	MTOR	P42345	D3	601~1000	0.166	NO_PDB
CDC37	Q16543	D1	1~346	HNRNPM	P52272	D1	1~68	0.166	NO_PDB
LRRK2	Q5S007	D4	2141~2498	PRKCZ	Q05513	D1	1~184	0.166	NO_PDB
KMT2C	Q8NEZ4	D16	4501~4750	ASXL2	Q76L83	D10	1329~1435	0.166	NO_PDB
HOMER3	Q9NSC5	D3	189~361	RYR1	P21817	D7	1801~2200	0.166	NO_PDB
CTNNAL1	Q9UBT7	D2	31~559	AKAP13	Q12802	D7	1801~1979	0.166	NO_PDB
SORBS2	O94875	D9	1043~1100	FAT1	Q14517	D13	1921~2120	0.166	NO_PDB
TP53	P04637	D0	1~393	KAT2A	Q92830	D0	1~837	0.166	PDB
BPTF	Q12830	D13	1921~2120	KEAP1	Q14145	D2	52~624	0.166	NO_PDB
ATM	Q13315	D24	2721~2920	KAT5	Q92993	D3	1~75,108~117,220~513	0.166	NO_PDB
RADIL	Q96JH8	D2	50~182	GNB1	P62873	D1	1~340	0.165	NO_PDB
SOCS1	O15524	D1	1~52	ATM	Q13315	D23	2561~2760	0.165	NO_PDB
FGA	P02671	D1	1~69	LRP1B	Q9NZR2	D11	1601~1800	0.165	NO_PDB
MAPK1	P28482	D1	1~360	TSC2	P49815	D3	937~1006	0.165	NO_PDB
KMT2A	Q03164	D26	2881~3080	SMARCB1	Q12824	D1	1~385	0.165	NO_PDB
TAF12	Q16514	D1	1~55	TRRAP	Q9Y4A5	D24	2721~2920	0.165	PDB
HLA-E	P13747	D2	22~301	WDFY3	Q8IZQ1	D8	2500~3000	0.164	NO_PDB
PAXIP1	Q6ZW49	D1	1~202,490~546	KMT2D	O14686	D7	1561~1960	0.164	NO_PDB
PPP1R13L	Q8WUF5	D1	1~200	HIF1A	Q16665	D1	1~375,761~788	0.164	NO_PDB
HLA-A	P04439	D2	25~304	ATM	Q13315	D15	1601~1800	0.164	NO_PDB
BRCA2	P51587	D2	1~400	ATM	Q13315	D1	1~200	0.164	NO_PDB
ATM	Q13315	D17	1761~1960	PELI1	Q96FA3	D1	1~418	0.164	NO_PDB
MED15	Q96RN5	D3	238~437	TRRAP	Q9Y4A5	D27	3041~3240	0.164	NO_PDB
MMP7	P09237	D2	27~267	CNOT1	A5YKK6	D4	830~1006	0.163	NO_PDB
PTEN	P60484	D1	1~355	USP7	Q93009	D4	894~1102	0.163	NO_PDB
PRKDC	P78527	D14	2081~2280	HIF1A	Q16665	D4	686~770	0.163	NO_PDB
EPC1	Q9H2F5	D5	535~734	TRRAP	Q9Y4A5	D24	2721~2920	0.163	NO_PDB
SLC9A3R1	O14745	D3	149~358	PRKCA	P17252	D3	295~672	0.162	NO_PDB
LRRK2	Q5S007	D4	2141~2498	GAK	O14976	D4	407~767	0.162	NO_PDB
IRS2	Q9Y4H2	D8	945~1144	MTOR	P42345	D8	2101~2500	0.162	NO_PDB
MED14	O60244	D3	148~180	TRRAP	Q9Y4A5	D25	2881~3080	0.162	NO_PDB
TP53	P04637	D2	93~297	HTT	P42858	D19	2881~3080	0.162	NO_PDB
USF1	P22415	D1	1~196	TRRAP	Q9Y4A5	D30	3251~3859	0.162	NO_PDB
E2F1	Q01094	D1	1~126	TRRAP	Q9Y4A5	D22	2301~2750	0.162	NO_PDB
BAP1	Q92560	D1	1~270,538~576,622~699	INO80	Q9ULG1	D1	1~117	0.162	NO_PDB
CCNB2	O95067	D2	116~398	TSPYL2	Q9H2G4	D1	1~181	0.161	NO_PDB
CHD4	Q14839	D3	224~367	CHD3	Q12873	D4	377~690	0.161	PDB
OFD1	O75665	D1	1~66	TRRAP	Q9Y4A5	D1	1~200	0.161	NO_PDB
TP53	P04637	D0	1~393	WDR5	P61964	D0	1~334	0.161	NO_PDB
TP53	P04637	D2	93~297	NEURL4	Q96JN8	D6	716~1091	0.161	NO_PDB
UHRF1	Q96T88	D1	1~368	DNMT3A	Q9Y6K1	D3	436~912	0.161	NO_PDB
TRIO	O75962	D5	1280~1721	RHOG	P84095	D1	1~191	0.16	PDB
RYR1	P21817	D4	901~1300	TRDN	Q13061	D5	641~729	0.16	NO_PDB
MTOR	P42345	D7	1801~2200	TRIM37	O94972	D3	612~811	0.16	NO_PDB
RTKN	Q9BST9	D2	36~438	AKAP13	Q12802	D9	2451~2813	0.16	NO_PDB
ATG5	Q9H1Y0	D1	1~275	WDFY3	Q8IZQ1	D4	1000~1390	0.16	NO_PDB
SHANK1	Q9Y566	D2	72~423	DLG4	P78352	D4	307~419	0.16	NO_PDB
TACC3	Q9Y6A5	D5	637~838	AKAP9	Q99996	D3	601~1000	0.16	NO_PDB
TP53	P04637	D2	93~297	TEP1	Q99973	D5	1966~2320	0.16	NO_PDB
BRD8	Q9H0E9	D6	702~825	TRRAP	Q9Y4A5	D27	3041~3240	0.16	NO_PDB
NUMB	P49757	D5	516~651	MTOR	P42345	D3	601~1000	0.159	NO_PDB
NBN	O60934	D2	335~534	ATM	Q13315	D13	1201~1600	0.159	PDB
TSC2	P49815	D2	36~420	SIRT1	Q96EB6	D2	149~524,627~664	0.159	NO_PDB
ING1	Q9UK53	D2	186~264	TRRAP	Q9Y4A5	D30	3251~3859	0.159	NO_PDB
IRS1	P35568	D8	1069~1242	MTOR	P42345	D7	1801~2200	0.158	NO_PDB
ULK1	O75385	D3	446~645	KEAP1	Q14145	D2	52~624	0.158	NO_PDB
TP53	P04637	D0	1~393	PPARG	P37231	D0	1~505	0.158	NO_PDB
BRCA1	P38398	D12	1649~1863	ATM	Q13315	D8	801~1000	0.158	NO_PDB
BRD8	Q9H0E9	D3	321~520	TRRAP	Q9Y4A5	D24	2721~2920	0.158	NO_PDB
TSC2	P49815	D2	36~420	PTK2	Q05397	D3	704~916	0.157	NO_PDB
WDR5	P61964	D2	30~334	KMT2D	O14686	D8	1861~1989	0.157	PDB
CUL4B	Q13620	D1	1~197	DNMT3A	Q9Y6K1	D3	436~912	0.157	NO_PDB
MAPRE1	Q15691	D1	1~140	TRIO	O75962	D7	1960~2280	0.157	NO_PDB
BAP1	Q92560	D4	700~729	HSPA9	P38646	D2	50~679	0.157	NO_PDB
CNOT1	A5YKK6	D4	830~1006	TNRC6B	Q9UPQ9	D9	1281~1480	0.157	NO_PDB
CHUK	O15111	D2	665~745	ATM	Q13315	D1	1~200	0.157	NO_PDB
HIP1R	O75146	D2	316~357	CLTC	Q00610	D1	1~490	0.157	NO_PDB
SOX3	P41225	D2	137~219	TRRAP	Q9Y4A5	D31	3521~3720	0.157	NO_PDB
BRCA2	P51587	D1	1~200	ATM	Q13315	D13	1201~1600	0.157	NO_PDB
RBPJ	Q06330	D3	452~500	SPEN	Q96T58	D23	3521~3664	0.157	PDB
EP400	Q96L91	D15	2241~2440	TRRAP	Q9Y4A5	D12	1281~1480	0.157	NO_PDB
MTOR	P42345	D7	1801~2200	LAMP2	P13473	D2	27~379	0.156	NO_PDB
FGA	P02671	D1	1~69	LRP1B	Q9NZR2	D20	3041~3240	0.156	NO_PDB
MET	P08581	D1	1~25	RANBP10	Q6VN20	D2	28~353,494~620	0.156	NO_PDB
SREBF1	P36956	D1	1~200	TRRAP	Q9Y4A5	D27	3041~3240	0.156	NO_PDB
TSC2	P49815	D7	1764~1807	YWHAE	P62258	D1	1~255	0.156	NO_PDB
EPC2	Q52LR7	D5	484~683	TRRAP	Q9Y4A5	D24	2721~2920	0.156	NO_PDB
CNOT1	A5YKK6	D9	1824~2376	GPBP1L1	Q9HC44	D1	1~200	0.155	NO_PDB
E2F3	O00716	D2	178~357	KMT2D	O14686	D10	2101~2500	0.155	NO_PDB
PTPRF	P10586	D4	819~1013	TRIO	O75962	D7	1960~2280	0.155	NO_PDB
LRRK2	Q5S007	D4	2141~2498	DNM1	Q05193	D2	762~864	0.155	NO_PDB
LRRK2	Q5S007	D4	2141~2498	LRRK2	Q5S007	D3	979~1325	0.155	PDB
PREX1	Q8TCU6	D4	1110~1205	MTOR	P42345	D8	2101~2500	0.155	NO_PDB
CNOT1	A5YKK6	D4	830~1006	TNRC6B	Q9UPQ9	D6	801~1000	0.155	NO_PDB
NXPH2	O95156	D1	1~110	FAT1	Q14517	D17	2561~2760	0.155	NO_PDB
MYC	P01106	D2	161~350	TRRAP	Q9Y4A5	D32	3681~3859	0.155	NO_PDB
TP53	P04637	D0	1~393	HSPA1L	P34931	D0	1~641	0.155	NO_PDB
TP53	P04637	D2	93~297	SETD2	Q9BYW2	D10	1446~1836,1998~2028	0.155	NO_PDB
PRKCB	P05771	D3	300~671	CLTC	Q00610	D1	1~490	0.155	NO_PDB
TSC2	P49815	D7	1764~1807	HERC1	Q15751	D24	3681~3880	0.155	NO_PDB
PRKDC	P78527	D24	3681~3880	HIF1A	Q16665	D5	789~826	0.155	NO_PDB
SREBF2	Q12772	D1	1~200	TRRAP	Q9Y4A5	D16	1761~1960	0.155	NO_PDB
ATM	Q13315	D9	801~1200	MDC1	Q14676	D3	301~500	0.155	NO_PDB
HIF1A	Q16665	D1	1~365,771~788	SUCO	Q9UBS9	D5	630~829	0.155	NO_PDB
KDM6A	O15550	D2	38~447,457~512	BAP1	Q92560	D2	271~537	0.154	NO_PDB
RYR1	P21817	D13	3601~4000	AKAP6	Q13023	D13	1871~2070	0.154	NO_PDB
MTOR	P42345	D7	1801~2200	DCP2	Q8IU60	D1	1~258,396~420	0.154	NO_PDB
PPP1R13L	Q8WUF5	D5	611~828	HIF1A	Q16665	D4	686~770	0.154	NO_PDB
RPA1	P27694	D3	183~433	ATM	Q13315	D2	1~400	0.154	NO_PDB
TSC2	P49815	D3	937~1006	YWHAE	P62258	D1	1~255	0.154	NO_PDB
PRKDC	P78527	D2	161~360	ATM	Q13315	D25	2601~3056	0.154	NO_PDB
HDAC1	Q13547	D1	1~392	SPEN	Q96T58	D7	961~1160	0.154	NO_PDB
SUPT20H	Q8NEM7	D5	591~779	TRRAP	Q9Y4A5	D12	1281~1480	0.154	PDB
MCAM	P43121	D3	523~646	MTOR	P42345	D7	1801~2200	0.153	NO_PDB
SOX9	P48436	D4	345~509	KEAP1	Q14145	D2	52~624	0.153	NO_PDB
HIF1A	Q16665	D1	1~375,761~788	MED12	Q93074	D5	1897~2096	0.153	NO_PDB
SH2D1A	O60880	D1	1~108	LRP1B	Q9NZR2	D27	4161~4360	0.153	NO_PDB
TP53	P04637	D0	1~393	TNK2	Q07912	D0	1~1038	0.153	NO_PDB
TP53	P04637	D1	1~92	PRKDC	P78527	D11	1601~1800	0.153	NO_PDB
PTEN	P60484	D2	356~403	MAGI2	Q86UL8	D12	1143~1239	0.153	NO_PDB
MAML2	Q8IZL2	D2	161~360	CREBBP	Q92793	D11	1757~1866	0.153	NO_PDB
MAP1B	P46821	D7	1170~1369	LRRK2	Q5S007	D4	2141~2498	0.152	NO_PDB
SORBS2	O94875	D9	1043~1100	FAT1	Q14517	D14	2081~2280	0.152	NO_PDB
GPR183	P32249	D2	21~335	STAG2	Q8N3U4	D2	82~1231	0.152	NO_PDB
VHL	P40337	D0	1~213	ASTL	Q6HA08	D0	1~431	0.152	NO_PDB
NPAT	Q14207	D9	1191~1390	TRRAP	Q9Y4A5	D26	2751~3250	0.152	NO_PDB
HIF1A	Q16665	D1	1~365,771~788	SIN3A	Q96ST3	D7	535~1091	0.152	NO_PDB
CHD3	Q12873	D6	1396~1527,1692~1889	ZNF512B	Q96KM6	D2	85~134	0.151	NO_PDB
LRRK2	Q5S007	D4	2141~2498	L3MBTL3	Q96JM7	D5	692~780	0.151	NO_PDB
LRRK2	Q5S007	D4	2141~2498	MARK1	Q9P0L2	D1	1~54	0.151	NO_PDB
PAXIP1	Q6ZW49	D5	589~1069	KMT2D	O14686	D21	5371~5537	0.151	NO_PDB
SORBS2	O94875	D5	641~840	FAT1	Q14517	D23	3521~3720	0.151	NO_PDB
TP53	P04637	D0	1~393	RBPJ	Q06330	D0	1~500	0.151	NO_PDB
TP53	P04637	D0	1~393	TRIML2	Q8N7C3	D0	1~387	0.151	NO_PDB
SREBF1	P36956	D1	1~200	TRRAP	Q9Y4A5	D16	1761~1960	0.151	NO_PDB
BRCA1	P38398	D11	1549~1648	ATM	Q13315	D13	1201~1600	0.151	NO_PDB
E2F1	Q01094	D1	1~126	ATM	Q13315	D24	2721~2920	0.151	NO_PDB
FOXO1	Q12778	D1	1~157	ATM	Q13315	D3	161~360	0.151	NO_PDB
ATM	Q13315	D8	801~1000	TELO2	Q9Y4R8	D1	1~632,684~837	0.151	NO_PDB
PTPRK	Q15262	D3	738~863	LRP1B	Q9NZR2	D15	2241~2440	0.151	NO_PDB
BRD8	Q9H0E9	D7	826~1101	TRRAP	Q9Y4A5	D27	3041~3240	0.151	NO_PDB
PTPRF	P10586	D5	1014~1253	TRIO	O75962	D7	1960~2280	0.15	NO_PDB
RYR1	P21817	D8	2101~2500	AKAP6	Q13023	D3	222~421	0.15	NO_PDB
IRS1	P35568	D5	589~788	MTOR	P42345	D7	1801~2200	0.15	NO_PDB
PKN1	Q16512	D2	106~488	AKAP9	Q99996	D11	3001~3400	0.15	NO_PDB
SPOP	O43791	D1	1~374	CHD3	Q12873	D2	131~207	0.15	NO_PDB
VASP	P50552	D1	1~119	FAT1	Q14517	D13	1921~2120	0.15	NO_PDB
ATM	Q13315	D7	641~840	DCLRE1C	Q96SD1	D1	1~367,445~463	0.15	NO_PDB
FAT1	Q14517	D1	1~200	SH3RF1	Q7Z6J0	D3	135~269	0.15	NO_PDB
SUPT20H	Q8NEM7	D5	591~779	TRRAP	Q9Y4A5	D26	2751~3250	0.15	PDB
EHMT2	Q96KQ7	D2	161~360	DNMT3A	Q9Y6K1	D3	436~912	0.15	NO_PDB
EP400	Q96L91	D10	1441~1640	TRRAP	Q9Y4A5	D30	3251~3859	0.15	NO_PDB
CNOT1	A5YKK6	D9	1824~2376	GPBP1L1	Q9HC44	D3	321~474	0.149	NO_PDB
ELOC	Q15369	D1	1~112	PCMTD2	Q9NV79	D2	270~330	0.149	NO_PDB
LRRK2	Q5S007	D4	2141~2498	TAOK3	Q9H2K8	D1	1~319	0.149	NO_PDB
LRRK2	Q5S007	D4	2141~2498	PTPN23	Q9H3S7	D6	1470~1621	0.149	NO_PDB
CNOT1	A5YKK6	D4	830~1006	CNOT11	Q9UKZ1	D1	1~59	0.149	NO_PDB
RPA2	P15927	D2	45~270	ATM	Q13315	D8	801~1000	0.149	NO_PDB
CDKN1A	P38936	D0	1~164	CDK3	Q00526	D0	1~305	0.149	PDB
CDKN1A	P38936	D0	1~164	CUL1	Q13616	D0	1~776	0.149	NO_PDB
HTT	P42858	D19	2881~3080	SETD2	Q9BYW2	D10	1446~1836,1998~2028	0.149	NO_PDB
TSC2	P49815	D2	36~420	TSC1	Q92574	D6	855~975	0.149	PDB
EPC1	Q9H2F5	D5	535~734	TRRAP	Q9Y4A5	D6	451~900	0.149	NO_PDB
CUBN	O60494	D12	3324~3623	CBLIF	P27352	D2	26~417	0.148	PDB
RYR1	P21817	D14	3901~4300	TRDN	Q13061	D1	1~200	0.148	NO_PDB
GADD45A	P24522	D1	1~165	MTOR	P42345	D2	301~700	0.148	NO_PDB
SIRT1	Q96EB6	D1	1~148	MTOR	P42345	D5	1201~1600	0.148	NO_PDB
HOMER2	Q9NSB8	D1	1~354	RYR1	P21817	D8	2101~2500	0.148	NO_PDB
CTNNB1	P35222	D3	692~781	HIF1A	Q16665	D1	1~365,771~788	0.148	NO_PDB
TSC2	P49815	D7	1764~1807	PRKAA1	Q13131	D2	22~559	0.148	NO_PDB
MRE11	P49959	D4	537~708	TRRAP	Q9Y4A5	D22	2301~2750	0.148	NO_PDB
SKP1	P63208	D1	1~163	TRRAP	Q9Y4A5	D16	1761~1960	0.148	NO_PDB
TP53	P04637	D2	93~297	RNF19A	Q9NV58	D4	636~835	0.147	NO_PDB
HSPA1B	P0DMV9	D1	1~615	MSR1	P21757	D1	1~155	0.147	NO_PDB
AR	P10275	D1	1~200	KMT2D	O14686	D18	4501~4900	0.147	NO_PDB
PLEC	Q15149	D3	601~1000	MAP2	P11137	D1	1~200	0.147	NO_PDB
RRAGB	Q5VZM2	D2	38~374	TRIM37	O94972	D3	612~811	0.147	NO_PDB
ZNRF2	Q8NHG8	D2	158~242	MTOR	P42345	D4	901~1300	0.147	NO_PDB
MYCN	P04198	D1	1~200	TRRAP	Q9Y4A5	D29	3361~3560	0.147	NO_PDB
CBL	P22681	D6	856~906	ATM	Q13315	D11	1121~1320	0.147	NO_PDB
BRCA2	P51587	D29	3201~3400	KEAP1	Q14145	D2	52~624	0.147	NO_PDB
E2F1	Q01094	D1	1~126	ATM	Q13315	D3	161~360	0.147	NO_PDB
ATM	Q13315	D7	641~840	DCLRE1A	Q6PJP8	D6	699~1040	0.147	NO_PDB
MMP7	P09237	D2	27~267	CNOT1	A5YKK6	D3	686~829	0.146	NO_PDB
LRRK2	Q5S007	D3	979~1325	RIPK2	O43353	D3	432~540	0.146	NO_PDB
SHANK1	Q9Y566	D15	2082~2161	SSTR2	P30874	D2	36~331	0.146	NO_PDB
SHANK1	Q9Y566	D8	924~1123	ADGRB2	O60241	D2	40~228	0.146	NO_PDB
NXPH2	O95156	D1	1~110	FAT1	Q14517	D24	3681~3880	0.146	NO_PDB
PRKCA	P17252	D2	30~294	ATM	Q13315	D1	1~200	0.146	NO_PDB
CBL	P22681	D2	50~438	TSC2	P49815	D3	937~1006	0.146	NO_PDB
BSG	P35613	D2	21~348	ATM	Q13315	D7	641~840	0.146	NO_PDB
TCL1A	P56279	D0	1~114	DNMT3A	Q9Y6K1	D0	1~912	0.146	NO_PDB
TCL1A	P56279	D1	1~114	ATM	Q13315	D15	1601~1800	0.146	NO_PDB
ATM	Q13315	D21	2241~2440	PELI1	Q96FA3	D1	1~418	0.146	NO_PDB
ELOC	Q15369	D1	1~112	ARID1B	Q8NFD5	D1	1~200	0.146	NO_PDB
SUPT20H	Q8NEM7	D5	591~779	TRRAP	Q9Y4A5	D10	901~1350	0.146	PDB
SPEN	Q96T58	D22	3361~3560	NCOR2	Q9Y618	D9	1166~1365	0.146	NO_PDB
BRD8	Q9H0E9	D7	826~1101	TRRAP	Q9Y4A5	D24	2721~2920	0.146	NO_PDB
DMAP1	Q9NPF5	D1	1~91	TRRAP	Q9Y4A5	D22	2301~2750	0.146	NO_PDB
KDM6A	O15550	D5	673~872	KMT2D	O14686	D21	5371~5537	0.145	NO_PDB
RYR1	P21817	D2	301~700	AKAP6	Q13023	D13	1871~2070	0.145	NO_PDB
RYR1	P21817	D8	2101~2500	AKAP6	Q13023	D8	946~1230	0.145	NO_PDB
AKAP13	Q12802	D8	1980~2450	PRKCA	P17252	D2	30~294	0.145	NO_PDB
RRAGB	Q5VZM2	D1	1~37	TRIM37	O94972	D1	1~451	0.145	NO_PDB
LRIG1	Q96JA1	D4	948~1093	MET	P08581	D1	26~516	0.145	NO_PDB
PYGO2	Q9BRQ0	D1	1~200	KMT2D	O14686	D20	4970~5370	0.145	NO_PDB
BCL2L11	O43521	D0	1~198	VHL	P40337	D0	1~213	0.145	NO_PDB
NBN	O60934	D3	495~694	ATM	Q13315	D3	161~360	0.145	PDB
COL4A1	P02462	D3	321~520	VHL	P40337	D2	59~213	0.145	NO_PDB
CCND1	P24385	D1	1~268	TSC2	P49815	D2	36~420	0.145	NO_PDB
CCNC	P24863	D1	1~283	MED13	Q9UHV7	D8	1975~2050	0.145	NO_PDB
ATM	Q13315	D24	2721~2920	TOPBP1	Q92547	D5	550~744	0.145	NO_PDB
CUL3	Q13618	D1	1~25	KLHL5	Q96PQ7	D2	196~755	0.145	PDB
FAT1	Q14517	D1	1~200	SH3RF1	Q7Z6J0	D8	831~888	0.145	NO_PDB
EPC1	Q9H2F5	D6	695~836	TRRAP	Q9Y4A5	D31	3521~3720	0.145	NO_PDB
E2F3	O00716	D1	1~177	KMT2D	O14686	D18	4501~4900	0.144	NO_PDB
KMT2D	O14686	D6	1360~1560	ASH2L	Q9UBL3	D2	107~628	0.144	PDB
AR	P10275	D5	558~920	ARID1A	O14497	D2	161~360	0.144	NO_PDB
PCNA	P12004	D1	1~261	MTOR	P42345	D6	1501~1900	0.144	NO_PDB
MTOR	P42345	D8	2101~2500	ABL1	P00519	D1	1~47	0.144	NO_PDB
NANOS3	P60323	D1	1~56	CNOT1	A5YKK6	D4	830~1006	0.144	NO_PDB
ATM	Q13315	D10	2680~3056	USP37	Q86T82	D5	718~860	0.144	NO_PDB
ATXN7	O15265	D4	403~602	TRRAP	Q9Y4A5	D16	1761~1960	0.144	NO_PDB
SORBS2	O94875	D7	863~1003	FAT1	Q14517	D27	4161~4360	0.144	NO_PDB
TP53	P04637	D1	1~92	TRRAP	Q9Y4A5	D9	961~1160	0.144	NO_PDB
USP8	P40818	D3	180~325	SHANK1	Q9Y566	D4	549~615	0.144	NO_PDB
BRCA2	P51587	D15	1601~1800	ATM	Q13315	D12	1281~1480	0.144	NO_PDB
TADA1	Q96BN2	D3	138~335	TRRAP	Q9Y4A5	D17	1921~2120	0.144	PDB
BRD8	Q9H0E9	D2	161~360	TRRAP	Q9Y4A5	D2	1~450	0.144	NO_PDB
PML	P29590	D3	397~582	MTOR	P42345	D8	2101~2500	0.143	NO_PDB
HDAC1	Q13547	D1	1~392	BAP1	Q92560	D2	271~537	0.143	NO_PDB
CCDC68	Q9H2F9	D2	89~304	PLEC	Q15149	D7	1801~2200	0.143	NO_PDB
KDM1A	O60341	D1	1~168	RB1	P06400	D2	53~854	0.143	NO_PDB
MAP3K1	Q13233	D7	1236~1512	CRTC1	Q6UUV9	D4	481~634	0.143	NO_PDB
NPAT	Q14207	D9	1191~1390	TRRAP	Q9Y4A5	D1	1~200	0.143	NO_PDB
MTOR	P42345	D7	1801~2200	DEPTOR	Q8TB45	D2	21~235	0.142	PDB
SYNE2	Q8WXH0	D15	4201~4600	MAPK1	P28482	D1	1~360	0.142	NO_PDB
SYNE2	Q8WXH0	D23	6601~6885	SUN1	O94901	D5	576~812	0.142	PDB
CNOT1	A5YKK6	D4	830~1006	TNRC6A	Q8NDV7	D5	641~840	0.142	NO_PDB
ATMIN	O43313	D6	704~823	ATM	Q13315	D10	961~1160	0.142	NO_PDB
RPA1	P27694	D4	434~616	ATM	Q13315	D26	2881~3056	0.142	NO_PDB
WDR5	P61964	D2	30~334	KMT2C	Q8NEZ4	D24	3681~3880	0.142	PDB
SLC9A3R1	O14745	D1	1~114	YAP1	P46937	D3	271~504	0.141	NO_PDB
FGA	P02671	D2	70~264	LRP1B	Q9NZR2	D20	3041~3240	0.141	NO_PDB
TP53	P04637	D0	1~393	APEX1	P27695	D0	1~318	0.141	NO_PDB
IGLL1	P15814	D1	1~95	FAT1	Q14517	D17	2561~2760	0.141	NO_PDB
BRCA1	P38398	D12	1649~1863	HIF1A	Q16665	D5	789~826	0.141	NO_PDB
HTT	P42858	D10	1441~1640	SETD2	Q9BYW2	D10	1446~1836,1998~2028	0.141	NO_PDB
PRKDC	P78527	D14	2081~2280	ATM	Q13315	D7	641~840	0.141	NO_PDB
ATM	Q13315	D17	1761~1960	USP34	Q70CQ2	D22	3361~3546	0.141	NO_PDB
ATM	Q13315	D3	161~360	TDP1	Q9NUW8	D1	1~160	0.141	NO_PDB
FAT1	Q14517	D17	2561~2760	SH3RF1	Q7Z6J0	D6	509~708	0.141	NO_PDB
ARID2	Q68CP9	D11	1627~1705	DPF3	Q92784	D2	88~247	0.141	PDB
PAXIP1	Q6ZW49	D1	1~192,500~546	KMT2C	Q8NEZ4	D24	3681~3880	0.141	NO_PDB
BRD8	Q9H0E9	D2	161~360	TRRAP	Q9Y4A5	D22	2301~2750	0.141	NO_PDB
COL11A1	P12107	D2	36~258	FBXL19	Q6PCT2	D2	32~159	0.14	NO_PDB
RYR1	P21817	D11	3001~3400	AKAP6	Q13023	D11	1551~1750	0.14	NO_PDB
AKAP13	Q12802	D9	2451~2813	PRKCA	P17252	D3	295~672	0.14	NO_PDB
PAXIP1	Q6ZW49	D5	589~1069	KMT2D	O14686	D6	1360~1560	0.14	NO_PDB
PPP1R13L	Q8WUF5	D3	321~520	HIF1A	Q16665	D1	1~375,761~788	0.14	NO_PDB
TP53	P04637	D2	93~297	TP53BP1	Q12888	D10	1485~1609	0.14	PDB
HTT	P42858	D7	961~1160	SETD2	Q9BYW2	D10	1446~1836,1998~2028	0.14	NO_PDB
BRCA2	P51587	D14	1441~1640	ATM	Q13315	D9	801~1200	0.14	NO_PDB
ATM	Q13315	D18	1921~2120	TOPBP1	Q92547	D5	550~744	0.14	NO_PDB
PTEN	P60484	D2	356~403	WDR5	P61964	D2	30~334	0.139	NO_PDB
WDR5	P61964	D2	30~334	KMT2D	O14686	D1	1~59	0.139	PDB
CHEK1	O14757	D2	275~336	ATM	Q13315	D10	961~1160	0.139	NO_PDB
TP53	P04637	D0	1~393	TRIM32	Q13049	D0	1~653	0.139	NO_PDB
TP53	P04637	D1	1~92	HUWE1	Q7Z6Z7	D3	321~520	0.139	NO_PDB
VHL	P40337	D2	59~213	COL4A3	Q01955	D4	360~559	0.139	NO_PDB
NPAT	Q14207	D9	1191~1390	TRRAP	Q9Y4A5	D22	2301~2750	0.139	NO_PDB
JAZF1	Q86VZ6	D1	1~243	TRRAP	Q9Y4A5	D22	2301~2750	0.139	NO_PDB
SUPT20H	Q8NEM7	D3	333~430	TRRAP	Q9Y4A5	D25	2881~3080	0.139	PDB
SUPT20H	Q8NEM7	D5	591~779	TRRAP	Q9Y4A5	D9	961~1160	0.139	PDB
BRD8	Q9H0E9	D7	826~1101	TRRAP	Q9Y4A5	D3	161~360	0.139	NO_PDB
RYR1	P21817	D4	901~1300	AKAP6	Q13023	D13	1871~2070	0.138	NO_PDB
MAP1B	P46821	D5	850~1049	LRRK2	Q5S007	D4	2141~2498	0.138	NO_PDB
CNOT1	A5YKK6	D4	830~1006	TNRC6B	Q9UPQ9	D7	961~1160	0.138	NO_PDB
NSD2	O96028	D6	667~987	PTEN	P60484	D2	356~403	0.138	NO_PDB
TP53	P04637	D0	1~393	CELA2B	P08218	D0	1~269	0.138	NO_PDB
TP53	P04637	D0	1~393	ITPK1	Q13572	D0	1~414	0.138	NO_PDB
TP53	P04637	D0	1~393	SMYD3	Q9H7B4	D0	1~428	0.138	NO_PDB
CBL	P22681	D4	599~798	TSC2	P49815	D2	36~420	0.138	NO_PDB
MMP7	P09237	D2	27~267	CNOT1	A5YKK6	D2	241~685	0.137	NO_PDB
FBXW7	Q969H0	D2	229~707	KMT2D	O14686	D6	1360~1560	0.137	NO_PDB
USP8	P40818	D6	540~753	SHANK1	Q9Y566	D2	72~423	0.137	NO_PDB
SREBF2	Q12772	D4	404~474	TRRAP	Q9Y4A5	D21	2401~2600	0.137	NO_PDB
ATM	Q13315	D19	2081~2280	TELO2	Q9Y4R8	D1	1~632,684~837	0.137	NO_PDB
KDM6A	O15550	D6	833~886	KMT2D	O14686	D21	5371~5537	0.136	NO_PDB
GC	P02774	D1	17~474	CUBN	O60494	D12	3324~3623	0.136	NO_PDB
PDHB	P11177	D2	30~359	PDK1	Q15118	D2	41~436	0.136	NO_PDB
CFTR	P13569	D3	1456~1480	SLC9A3R1	O14745	D1	1~114	0.136	NO_PDB
SENP3	Q9H4L4	D2	161~306	KMT2D	O14686	D20	4970~5370	0.136	NO_PDB
SENP3	Q9H4L4	D3	307~574	KMT2D	O14686	D4	661~1060	0.136	NO_PDB
CNOT1	A5YKK6	D3	686~829	CNOT8	Q9UFF9	D1	1~292	0.136	PDB
CNOT1	A5YKK6	D8	1599~1823	TNRC6C	Q9HCJ0	D1	1~200	0.136	NO_PDB
KDM6A	O15550	D6	833~886	PAXIP1	Q6ZW49	D5	589~1069	0.136	NO_PDB
TP53	P04637	D2	93~297	USP7	Q93009	D3	204~893	0.136	NO_PDB
SREBF1	P36956	D1	1~200	TRRAP	Q9Y4A5	D24	2721~2920	0.136	NO_PDB
RACK1	P63244	D0	1~317	HIF1A	Q16665	D0	1~826	0.136	NO_PDB
ATM	Q13315	D3	161~360	TOPBP1	Q92547	D3	340~451	0.136	NO_PDB
BRD8	Q9H0E9	D7	826~1101	TRRAP	Q9Y4A5	D8	801~1000	0.136	NO_PDB
USP22	Q9UPT9	D3	161~525	TRRAP	Q9Y4A5	D31	3521~3720	0.136	NO_PDB
MTOR	P42345	D3	601~1000	MLXIP	Q9HAP2	D7	718~919	0.135	NO_PDB
DAPK1	P53355	D1	1~341	TSC2	P49815	D5	1083~1180	0.135	NO_PDB
SQSTM1	Q13501	D1	1~185,223~270	WDFY3	Q8IZQ1	D8	2500~3000	0.135	NO_PDB
ZNRF2	Q8NHG8	D2	158~242	MTOR	P42345	D6	1501~1900	0.135	NO_PDB
RNF126	Q9BV68	D2	1~20,201~277	MTOR	P42345	D8	2101~2500	0.135	NO_PDB
TP53	P04637	D0	1~393	MAPK9	P45984	D0	1~424	0.135	NO_PDB
BRCA2	P51587	D17	1761~1960	PLEC	Q15149	D27	2924~2994,4232~4360	0.135	NO_PDB
WDR5	P61964	D2	30~334	KMT2C	Q8NEZ4	D16	2401~2600	0.135	PDB
PRKDC	P78527	D3	321~520	ATM	Q13315	D1	1~200	0.135	NO_PDB
SREBF2	Q12772	D4	404~474	TRRAP	Q9Y4A5	D9	961~1160	0.135	NO_PDB
SKP2	Q13309	D2	95~424	ATM	Q13315	D26	2881~3056	0.135	NO_PDB
ATM	Q13315	D12	1281~1480	USP34	Q70CQ2	D18	2721~2920	0.135	NO_PDB
ATM	Q13315	D15	1601~1800	DYRK2	Q92630	D2	152~542	0.135	NO_PDB
ATM	Q13315	D19	2081~2280	SIM2	Q14190	D2	353~552	0.135	NO_PDB
ATM	Q13315	D24	2721~2920	MED1	Q15648	D2	57~533	0.135	NO_PDB
FAT1	Q14517	D13	1921~2120	HDAC6	Q9UBN7	D4	1106~1215	0.135	NO_PDB
NCOA1	Q15788	D9	1332~1441	HIF1A	Q16665	D1	1~365,771~788	0.135	NO_PDB
SUPT20H	Q8NEM7	D1	1~269	TRRAP	Q9Y4A5	D31	3521~3720	0.135	PDB
SUPT20H	Q8NEM7	D4	431~630	TRRAP	Q9Y4A5	D10	901~1350	0.135	PDB
EPC1	Q9H2F5	D5	535~734	TRRAP	Q9Y4A5	D9	961~1160	0.135	NO_PDB
EPC1	Q9H2F5	D6	695~836	TRRAP	Q9Y4A5	D24	2721~2920	0.135	NO_PDB
EHMT1	Q9H9B1	D6	736~1006	DNMT3A	Q9Y6K1	D3	436~912	0.135	NO_PDB
MAGEA11	P43364	D2	217~429	PNKD	Q8N490	D2	77~385	0.134	NO_PDB
GSK3B	P49841	D1	1~391	MET	P08581	D3	931~1050	0.134	NO_PDB
RELA	Q04206	D1	1~313	KMT2D	O14686	D14	3301~3700	0.134	NO_PDB
ATM	Q13315	D4	901~1300	PTCH1	Q13635	D4	1200~1447	0.134	NO_PDB
SOCS4	Q8WXH5	D2	266~440	ELOC	Q15369	D1	1~112	0.134	PDB
CNOT1	A5YKK6	D4	830~1006	TNRC6B	Q9UPQ9	D4	481~680	0.134	NO_PDB
SUPT7L	O94864	D2	52~270	TRRAP	Q9Y4A5	D4	321~520	0.134	PDB
NSD2	O96028	D2	217~361	PTEN	P60484	D1	1~355	0.134	NO_PDB
TP53	P04637	D1	1~92	EHMT1	Q9H9B1	D7	1007~1298	0.134	NO_PDB
MET	P08581	D4	1051~1390	CBLC	Q9ULV8	D1	1~406	0.134	NO_PDB
WDR5	P61964	D2	30~334	KMT2C	Q8NEZ4	D31	4801~4911	0.134	PDB
TP53BP1	Q12888	D10	1485~1609	ATM	Q13315	D1	1~200	0.134	NO_PDB
ATM	Q13315	D26	2881~3056	MED1	Q15648	D2	57~533	0.134	NO_PDB
HIF1A	Q16665	D1	1~365,771~788	EPAS1	Q99814	D2	370~569	0.134	NO_PDB
JAZF1	Q86VZ6	D1	1~243	TRRAP	Q9Y4A5	D9	961~1160	0.134	NO_PDB
SUPT20H	Q8NEM7	D3	333~430	TRRAP	Q9Y4A5	D16	1761~1960	0.134	PDB
TSC2	P49815	D2	36~420	PTK2	Q05397	D4	917~1052	0.133	NO_PDB
PDE4DIP	Q5VU43	D13	1903~2051	AKAP9	Q99996	D1	1~400	0.133	NO_PDB
CD244	Q9BZW8	D2	22~227	MTOR	P42345	D5	1201~1600	0.133	NO_PDB
ATXN7	O15265	D4	403~602	TRRAP	Q9Y4A5	D31	3521~3720	0.133	NO_PDB
DNAJC6	O75061	D2	63~427	CLTC	Q00610	D1	1~490	0.133	PDB
TADA3	O75528	D1	1~79	TRRAP	Q9Y4A5	D30	3251~3859	0.133	NO_PDB
UBR5	O95071	D11	1121~1320	TP53	P04637	D2	93~297	0.133	NO_PDB
MYCN	P04198	D1	1~200	TRRAP	Q9Y4A5	D27	3041~3240	0.133	NO_PDB
TP53	P04637	D2	93~297	XRCC6	P12956	D2	34~609	0.133	NO_PDB
TP53	P04637	D2	93~297	NEURL4	Q96JN8	D2	41~211	0.133	NO_PDB
APP	P05067	D2	29~193	LRP1B	Q9NZR2	D10	1441~1640	0.133	NO_PDB
YWHAE	P62258	D1	1~255	LRRK2	Q5S007	D2	879~978	0.133	PDB
ATM	Q13315	D10	961~1160	AVEN	Q9NQS1	D2	161~360	0.133	NO_PDB
ATM	Q13315	D24	2721~2920	TELO2	Q9Y4R8	D1	1~632,684~837	0.133	NO_PDB
SUPT20H	Q8NEM7	D1	1~269	TRRAP	Q9Y4A5	D27	3041~3240	0.133	PDB
ITCH	Q96J02	D1	1~149	TXNIP	Q9H3M7	D1	1~302	0.133	NO_PDB
BRD8	Q9H0E9	D2	161~360	TRRAP	Q9Y4A5	D3	161~360	0.133	NO_PDB
EPC1	Q9H2F5	D5	535~734	TRRAP	Q9Y4A5	D30	3251~3859	0.133	NO_PDB
RYR1	P21817	D14	3901~4300	TRDN	Q13061	D4	481~680	0.132	NO_PDB
MTOR	P42345	D2	301~700	GNB1	P62873	D1	1~340	0.132	NO_PDB
SATB1	Q01826	D6	492~578	CHD3	Q12873	D6	1396~1527,1692~1889	0.132	NO_PDB
GTF3C1	Q12789	D1	1~350	MTOR	P42345	D5	1201~1600	0.132	NO_PDB
CUL7	Q14999	D4	836~970	IRS1	P35568	D1	1~131,143~268	0.132	NO_PDB
MAPKAP1	Q9BPZ7	D2	143~522	MTOR	P42345	D8	2101~2500	0.132	PDB
GPHN	Q9NQX3	D2	189~303	MTOR	P42345	D7	1801~2200	0.132	NO_PDB
CNOT1	A5YKK6	D4	830~1006	CNOT2	Q9NZN8	D1	1~200	0.132	PDB
KDM6A	O15550	D5	673~872	WDR5	P61964	D2	30~334	0.132	NO_PDB
ATMIN	O43313	D5	544~743	ATM	Q13315	D3	161~360	0.132	NO_PDB
RB1	P06400	D3	855~928	CDK9	P50750	D1	1~372	0.132	NO_PDB
ATF2	P15336	D4	431~505	ATM	Q13315	D17	1761~1960	0.132	NO_PDB
PRKACA	P17612	D1	1~351	AKAP13	Q12802	D14	2081~2280	0.132	NO_PDB
RAB5A	P20339	D1	1~189	TSC2	P49815	D2	36~420	0.132	NO_PDB
GSK3B	P49841	D1	1~391	TSC1	Q92574	D2	276~475	0.132	NO_PDB
PRKDC	P78527	D16	2401~2600	ATM	Q13315	D25	2601~3056	0.132	NO_PDB
ATM	Q13315	D24	2721~2920	HUWE1	Q7Z6Z7	D6	801~1000	0.132	NO_PDB
ATM	Q13315	D2	1~400	TOPBP1	Q92547	D9	1266~1498	0.132	NO_PDB
SETDB1	Q15047	D4	190~438	DNMT3A	Q9Y6K1	D2	281~435	0.132	NO_PDB
GABARAP	O95166	D1	1~117	WDFY3	Q8IZQ1	D3	601~999	0.131	NO_PDB
AR	P10275	D3	321~520	KMT2D	O14686	D21	5371~5537	0.131	NO_PDB
RYR1	P21817	D14	3901~4300	TRDN	Q13061	D3	321~520	0.131	NO_PDB
MTOR	P42345	D3	601~1000	MLXIP	Q9HAP2	D3	187~386	0.131	NO_PDB
MTOR	P42345	D7	1801~2200	NFKBIA	P25963	D2	65~287	0.131	NO_PDB
NUMB	P49757	D3	196~395	MTOR	P42345	D5	1201~1600	0.131	NO_PDB
CEP164	Q9UPV0	D1	1~109	TP53	P04637	D1	1~92	0.131	NO_PDB
ATXN7	O15265	D1	1~200	TRRAP	Q9Y4A5	D22	2301~2750	0.131	NO_PDB
ESR1	P03372	D1	20~181	TRRAP	Q9Y4A5	D10	901~1350	0.131	NO_PDB
TP53	P04637	D0	1~393	TNFAIP3	P21580	D0	1~790	0.131	NO_PDB
TP53	P04637	D0	1~393	KAT5	Q92993	D0	1~513	0.131	NO_PDB
HTT	P42858	D11	1601~1800	SETD2	Q9BYW2	D10	1446~1836,1998~2028	0.131	NO_PDB
RUNX1T1	Q06455	D1	1~118	SPEN	Q96T58	D23	3521~3664	0.131	NO_PDB
ATM	Q13315	D11	1121~1320	USP34	Q70CQ2	D17	2561~2760	0.131	NO_PDB
ATM	Q13315	D14	1441~1640	USP34	Q70CQ2	D22	3361~3546	0.131	NO_PDB
HDAC1	Q13547	D1	1~392	SPEN	Q96T58	D23	3521~3664	0.131	NO_PDB
HIF1A	Q16665	D5	789~826	CREBBP	Q92793	D11	1757~1866	0.131	PDB
PLAC1	Q9HBJ0	D3	128~212	TRRAP	Q9Y4A5	D16	1761~1960	0.131	NO_PDB
KDM6A	O15550	D7	887~1401	BAP1	Q92560	D2	271~537	0.13	NO_PDB
LRRK2	Q5S007	D3	979~1325	GAK	O14976	D2	27~336	0.13	NO_PDB
PPP1R13L	Q8WUF5	D4	481~610	HIF1A	Q16665	D1	1~375,761~788	0.13	NO_PDB
SENP3	Q9H4L4	D3	307~574	KMT2D	O14686	D13	3001~3400	0.13	NO_PDB
SENP3	Q9H4L4	D3	307~574	KMT2D	O14686	D1	1~59	0.13	NO_PDB
IRS2	Q9Y4H2	D7	785~984	MTOR	P42345	D8	2101~2500	0.13	NO_PDB
KDM6A	O15550	D5	673~872	PAXIP1	Q6ZW49	D5	589~1069	0.13	NO_PDB
DNAJC6	O75061	D2	63~427	CLTC	Q00610	D2	491~930	0.13	PDB
FGG	P02679	D2	107~423	LRP1B	Q9NZR2	D3	321~520	0.13	NO_PDB
TP53	P04637	D0	1~393	TAF1B	Q53T94	D0	1~588	0.13	NO_PDB
UBC	P0CG48	D2	152~237,542~685	HIF1A	Q16665	D1	1~365,771~788	0.13	NO_PDB
BRCA1	P38398	D8	1069~1268	ATM	Q13315	D10	961~1160	0.13	NO_PDB
USP8	P40818	D7	754~1118	SHANK1	Q9Y566	D6	656~763	0.13	NO_PDB
BLM	P54132	D5	416~639	ATM	Q13315	D11	1121~1320	0.13	NO_PDB
PTEN	P60484	D2	356~403	MAGI2	Q86UL8	D10	916~1013	0.13	NO_PDB
MET	P08581	D2	517~930	ERBB3	P21860	D6	1144~1342	0.129	PDB
MAPRE1	Q15691	D1	1~140	AKAP9	Q99996	D11	3001~3400	0.129	NO_PDB
PDE4DIP	Q5VU43	D10	1478~1553	AKAP9	Q99996	D1	1~400	0.129	NO_PDB
PAXIP1	Q6ZW49	D2	193~392	KMT2D	O14686	D21	5371~5537	0.129	NO_PDB
WWP2	O00308	D1	1~150	PTEN	P60484	D1	1~355	0.129	NO_PDB
AXIN1	O15169	D5	539~738	TSC2	P49815	D2	36~420	0.129	NO_PDB
EGFR	P00533	D3	642~1021	TXNIP	Q9H3M7	D1	1~302	0.129	NO_PDB
TP53	P04637	D0	1~393	PLK3	Q9H4B4	D0	1~646	0.129	NO_PDB
PFN1	P07737	D0	1~140	PTEN	P60484	D0	1~403	0.129	NO_PDB
VHL	P40337	D2	59~213	COL4A3	Q01955	D10	1320~1444	0.129	NO_PDB
CDKN2C	P42773	D1	1~168	ATM	Q13315	D16	1601~2000	0.129	NO_PDB
EP300	Q09472	D1	1~200	HIF1A	Q16665	D1	1~365,771~788	0.129	PDB
ATM	Q13315	D11	1121~1320	TDP1	Q9NUW8	D1	1~160	0.129	NO_PDB
NCOA6	Q14686	D2	47~144	KMT2C	Q8NEZ4	D9	1281~1480	0.129	NO_PDB
EP400	Q96L91	D1	1~200	TRRAP	Q9Y4A5	D24	2721~2920	0.129	NO_PDB
BRD8	Q9H0E9	D7	826~1101	TRRAP	Q9Y4A5	D31	3521~3720	0.129	NO_PDB
ING3	Q9NXR8	D1	1~128	TRRAP	Q9Y4A5	D11	1121~1320	0.129	NO_PDB
CUBN	O60494	D9	2424~2823	CBLIF	P27352	D2	26~417	0.128	PDB
TP53	P04637	D2	93~297	RNF19A	Q9NV58	D5	796~838	0.128	NO_PDB
MAP4K1	Q92918	D1	1~310	CUL7	Q14999	D6	1652~1698	0.128	NO_PDB
BRD4	O60885	D4	349~466	TP53	P04637	D2	93~297	0.128	PDB
USP2	O75604	D2	263~605	CARD11	Q9BXL7	D1	1~125	0.128	NO_PDB
PTEN	P60484	D1	1~355	ANAPC7	Q9UJX3	D2	37~559	0.128	NO_PDB
MDM2	Q00987	D3	115~314	ATM	Q13315	D1	1~200	0.128	NO_PDB
CHD3	Q12873	D1	1~130	RBBP7	Q16576	D1	1~425	0.128	NO_PDB
ATM	Q13315	D19	2081~2280	MED1	Q15648	D2	57~533	0.128	NO_PDB
ATM	Q13315	D19	2081~2280	STK11	Q15831	D2	39~351	0.128	NO_PDB
ATM	Q13315	D8	801~1000	KAT5	Q92993	D3	1~75,108~117,220~513	0.128	NO_PDB
CUL3	Q13618	D1	1~25	KLHL20	Q9Y2M5	D2	43~317	0.128	PDB
ATXN7L3	Q14CW9	D1	1~104	TRRAP	Q9Y4A5	D22	2301~2750	0.128	NO_PDB
EPC2	Q52LR7	D6	644~807	TRRAP	Q9Y4A5	D29	3361~3560	0.128	NO_PDB
PLAC1	Q9HBJ0	D1	1~23	TRRAP	Q9Y4A5	D24	2721~2920	0.128	NO_PDB
RYR1	P21817	D14	3901~4300	AKAP6	Q13023	D3	222~421	0.127	NO_PDB
NONO	Q15233	D1	1~57	PPP1CA	P62136	D1	1~306	0.127	NO_PDB
UBQLN1	Q9UMX0	D4	35~121,534~589	MTOR	P42345	D9	2401~2515	0.127	NO_PDB
ATF2	P15336	D4	431~505	ATM	Q13315	D22	2401~2600	0.127	NO_PDB
PTEN	P60484	D1	1~355	PTK2	Q05397	D2	34~703	0.127	NO_PDB
RELA	Q04206	D2	314~551	ATM	Q13315	D7	641~840	0.127	NO_PDB
JAZF1	Q86VZ6	D1	1~243	TRRAP	Q9Y4A5	D32	3681~3859	0.127	NO_PDB
EP400	Q96L91	D15	2241~2440	TRRAP	Q9Y4A5	D26	2751~3250	0.127	NO_PDB
EHMT1	Q9H9B1	D6	736~1006	DNMT3A	Q9Y6K1	D2	281~435	0.127	NO_PDB
PLAC1	Q9HBJ0	D3	128~212	TRRAP	Q9Y4A5	D12	1281~1480	0.127	NO_PDB
RYR1	P21817	D14	3901~4300	ANK1	P16157	D5	1809~1881	0.126	NO_PDB
RYR1	P21817	D8	2101~2500	AKAP6	Q13023	D7	774~945	0.126	NO_PDB
PML	P29590	D4	583~858	SYNE2	Q8WXH0	D1	1~400	0.126	NO_PDB
PREX1	Q8TCU6	D2	37~506	MTOR	P42345	D9	2401~2515	0.126	NO_PDB
CISH	Q9NSE2	D1	1~61	ELOC	Q15369	D1	1~112	0.126	PDB
ATXN7	O15265	D1	1~200	TRRAP	Q9Y4A5	D27	3041~3240	0.126	NO_PDB
RAD17	O75943	D3	618~681	ATM	Q13315	D19	2081~2280	0.126	NO_PDB
TP53	P04637	D1	1~92	TP53BP2	Q13625	D8	922~1128	0.126	PDB
CTNNB1	P35222	D3	692~781	TRRAP	Q9Y4A5	D9	961~1160	0.126	NO_PDB
CHD3	Q12873	D6	1396~1517,1702~1889	HDAC2	Q92769	D1	1~419	0.126	NO_PDB
ATM	Q13315	D26	2881~3056	TELO2	Q9Y4R8	D1	1~632,684~837	0.126	NO_PDB
CUL3	Q13618	D1	1~25	KLHL28	Q9NXS3	D1	1~571	0.126	PDB
HIF1A	Q16665	D1	1~365,771~788	KDM4C	Q9H3R0	D1	1~371	0.126	NO_PDB
EPC2	Q52LR7	D6	644~807	TRRAP	Q9Y4A5	D31	3521~3720	0.126	NO_PDB
