# Supplementary material for: Computational analysis of protein–protein interactions of cancer drivers in renal cell carcinoma
Source: FEBS Open Bio. 2023 Nov 27;14(1):112–26. doi: 10.1002/2211-5463.13732 (PMC10761929; doi:10.1002/2211-5463.13732)
Supplement: Supplementary file 2 — Table S2. Differences of free energy changes of mutations in the interfaces of AlphaFold‐predicted protein complexes and experimentally determined protein complexes. [file FEB4-14-112-s002.xlsx]

## Sheet: AlphaFold_models
Supplemental Table S2 Tab 1: This table reports differences in free energy changes of RCC mutations mapped to interfaces of AlphaFold-predicted protein complexes. Mutations with score above 1.4 are highlighted in yellow.
Protein1	UniProt_Accession1	Domain1	Domain_range1	Protein2	UniProt_Accession2	Domain2	Domain_range2	Mutated protein	Mutation	DDG
VHL	P40337	D0	1~213	ELOC	Q15369	D0	1~112	VHL	L158P	5.34
VHL	P40337	D0	1~213	ELOC	Q15369	D0	1~112	VHL	C162R	5.234
VHL	P40337	D0	1~213	ELOC	Q15369	D0	1~112	VHL	C162F	4.647
VHL	P40337	D0	1~213	ELOC	Q15369	D0	1~112	VHL	C162Y	4.342
VHL	P40337	D0	1~213	ELOC	Q15369	D0	1~112	VHL	L158R	4.27
VHL	P40337	D0	1~213	ELOC	Q15369	D0	1~112	VHL	L158V	3.95
VHL	P40337	D0	1~213	ELOC	Q15369	D0	1~112	VHL	L158Q	3.632
TP53	P04637	D3	298~393	TP63	Q9H3D4	D3	162~446	TP53	L348W	3.466
KLHDC2	Q9Y2U9	D2	27~406	ELOC	Q15369	D1	1~112	ELOC	A100P	3.321
ELOC	Q15369	D1	1~112	WSB1	Q9Y6I7	D1	1~421	ELOC	Y79C	3.199
ELOC	Q15369	D1	1~112	WSB1	Q9Y6I7	D1	1~421	ELOC	Y79N	3.156
RAB40A	Q8WXH6	D1	1~229	ELOC	Q15369	D1	1~112	ELOC	Y79C	3.146
ELOC	Q15369	D1	1~112	WSB1	Q9Y6I7	D1	1~421	ELOC	Y79S	3.123
SOCS1	O15524	D0	1~211	ELOC	Q15369	D0	1~112	ELOC	Y79C	3.12
PRAMEF2	O60811	D1	1~474	ELOC	Q15369	D1	1~112	ELOC	Y79C	3.117
PRAMEF2	O60811	D1	1~474	ELOC	Q15369	D1	1~112	ELOC	Y79N	3.082
PRAMEF2	O60811	D1	1~474	ELOC	Q15369	D1	1~112	ELOC	Y79S	3.082
ELOC	Q15369	D1	1~112	RAB40B	Q12829	D1	1~234	ELOC	Y79C	3.069
RAB40A	Q8WXH6	D1	1~229	ELOC	Q15369	D1	1~112	ELOC	Y79N	3.069
SOCS1	O15524	D0	1~211	ELOC	Q15369	D0	1~112	ELOC	Y79N	3.059
RAB40A	Q8WXH6	D1	1~229	ELOC	Q15369	D1	1~112	ELOC	Y79S	3.058
RAB40C	Q96S21	D1	1~234	ELOC	Q15369	D1	1~112	ELOC	Y79C	3.054
PRAMEF2	O60811	D1	1~474	ELOC	Q15369	D1	1~112	ELOC	A100P	3.049
ELOC	Q15369	D1	1~112	RAB40B	Q12829	D1	1~234	ELOC	Y79S	3.047
ELOC	Q15369	D1	1~112	RAB40B	Q12829	D1	1~234	ELOC	Y79N	3.045
SOCS1	O15524	D0	1~211	ELOC	Q15369	D0	1~112	ELOC	Y79S	3.04
ELOC	Q15369	D1	1~112	ASB1	Q9Y576	D2	38~335	ELOC	Y79C	3.035
ELOC	Q15369	D1	1~112	SPSB1	Q96BD6	D2	30~273	ELOC	Y79C	3.032
ELOC	Q15369	D1	1~112	SPSB1	Q96BD6	D2	30~273	ELOC	Y79N	3.012
ELOC	Q15369	D1	1~112	SPSB1	Q96BD6	D2	30~273	ELOC	Y79S	2.98
TP73	O15350	D0	1~636	TP53	P04637	D0	1~393	TP53	L348W	2.978
ELOA2	Q8IYF1	D5	527~615	ELOC	Q15369	D1	1~112	ELOC	A100P	2.977
ELOC	Q15369	D1	1~112	ASB1	Q9Y576	D2	38~335	ELOC	Y79S	2.968
ELOC	Q15369	D1	1~112	ASB1	Q9Y576	D2	38~335	ELOC	Y79N	2.966
SOCS6	O14544	D4	371~535	ELOC	Q15369	D1	1~112	ELOC	Y79C	2.954
KLHDC3	Q9BQ90	D1	1~382	ELOC	Q15369	D1	1~112	ELOC	A100P	2.935
KLHDC2	Q9Y2U9	D2	27~406	ELOC	Q15369	D1	1~112	ELOC	Y79C	2.925
SOCS6	O14544	D4	371~535	ELOC	Q15369	D1	1~112	ELOC	Y79S	2.925
VHL	P40337	D0	1~213	ELOC	Q15369	D0	1~112	ELOC	Y79C	2.924
KLHDC3	Q9BQ90	D1	1~382	ELOC	Q15369	D1	1~112	ELOC	Y79C	2.906
SOCS6	O14544	D4	371~535	ELOC	Q15369	D1	1~112	ELOC	Y79N	2.902
KLHDC2	Q9Y2U9	D2	27~406	ELOC	Q15369	D1	1~112	ELOC	Y79N	2.896
KLHDC2	Q9Y2U9	D2	27~406	ELOC	Q15369	D1	1~112	ELOC	Y79S	2.884
RAB40C	Q96S21	D1	1~234	ELOC	Q15369	D1	1~112	ELOC	Y79S	2.869
VHL	P40337	D0	1~213	ELOC	Q15369	D0	1~112	ELOC	Y79S	2.859
TP53	P04637	D0	1~393	TP63	Q9H3D4	D0	1~680	TP53	L348W	2.858
ELOA2	Q8IYF1	D5	527~615	ELOC	Q15369	D1	1~112	ELOC	Y79C	2.855
VHL	P40337	D0	1~213	ELOC	Q15369	D0	1~112	VHL	L163P	2.845
ELOC	Q15369	D1	1~112	ELOA	Q14241	D6	574~684	ELOC	Y79C	2.841
PRAME	P78395	D2	24~509	ELOC	Q15369	D1	1~112	ELOC	A100P	2.831
VHL	P40337	D0	1~213	ELOC	Q15369	D0	1~112	ELOC	Y79N	2.831
ELOC	Q15369	D1	1~112	ELOA	Q14241	D6	574~684	ELOC	Y79N	2.819
KLHDC3	Q9BQ90	D1	1~382	ELOC	Q15369	D1	1~112	ELOC	Y79S	2.808
KLHDC3	Q9BQ90	D1	1~382	ELOC	Q15369	D1	1~112	ELOC	Y79N	2.806
RAB40C	Q96S21	D1	1~234	ELOC	Q15369	D1	1~112	ELOC	Y79N	2.793
ELOA2	Q8IYF1	D5	527~615	ELOC	Q15369	D1	1~112	ELOC	Y79N	2.775
ANKRD9	Q96BM1	D2	22~317	ELOC	Q15369	D1	1~112	ELOC	Y79C	2.765
ELOA2	Q8IYF1	D5	527~615	ELOC	Q15369	D1	1~112	ELOC	Y79S	2.763
ELOC	Q15369	D1	1~112	ELOA	Q14241	D6	574~684	ELOC	Y79S	2.761
ANKRD9	Q96BM1	D2	22~317	ELOC	Q15369	D1	1~112	ELOC	Y79S	2.737
ELOC	Q15369	D1	1~112	ELOA	Q14241	D6	574~684	ELOC	A100P	2.733
ANKRD9	Q96BM1	D2	22~317	ELOC	Q15369	D1	1~112	ELOC	A100P	2.731
LRIG1	Q96JA1	D2	41~787	MET	P08581	D2	517~930	LRIG1	G785D	2.727
ELOC	Q15369	D1	1~112	WSB1	Q9Y6I7	D1	1~421	ELOC	A100P	2.718
ANKRD9	Q96BM1	D2	22~317	ELOC	Q15369	D1	1~112	ELOC	Y79N	2.717
RAB40A	Q8WXH6	D1	1~229	ELOC	Q15369	D1	1~112	ELOC	A100P	2.698
ELOC	Q15369	D1	1~112	RAB40B	Q12829	D1	1~234	ELOC	A100P	2.694
ELOC	Q15369	D1	1~112	SPSB2	Q99619	D2	23~263	ELOC	A100P	2.693
RAB40C	Q96S21	D1	1~234	ELOC	Q15369	D1	1~112	ELOC	A100P	2.691
ELOC	Q15369	D1	1~112	SPSB4	Q96A44	D2	25~273	ELOC	Y79C	2.686
ELOC	Q15369	D1	1~112	ASB1	Q9Y576	D2	38~335	ELOC	A100P	2.662
TP53	P04637	D3	298~393	TP63	Q9H3D4	D3	162~446	TP53	F338I	2.658
ELOC	Q15369	D1	1~112	SPSB1	Q96BD6	D2	30~273	ELOC	A100P	2.655
VHL	P40337	D0	1~213	ELOC	Q15369	D0	1~112	ELOC	A100P	2.65
SOCS1	O15524	D0	1~211	ELOC	Q15369	D0	1~112	ELOC	A100P	2.642
SOCS6	O14544	D4	371~535	ELOC	Q15369	D1	1~112	ELOC	A100P	2.639
ELOC	Q15369	D1	1~112	SPSB4	Q96A44	D2	25~273	ELOC	A100P	2.638
ELOC	Q15369	D1	1~112	SPSB4	Q96A44	D2	25~273	ELOC	Y79S	2.631
ELOC	Q15369	D1	1~112	SPSB4	Q96A44	D2	25~273	ELOC	Y79N	2.628
ELOC	Q15369	D1	1~112	SPSB2	Q99619	D2	23~263	ELOC	Y79C	2.598
ELOA3P	Q8NG57	D3	335~443	ELOC	Q15369	D1	1~112	ELOC	Y79C	2.597
ELOC	Q15369	D1	1~112	WSB1	Q9Y6I7	D1	1~421	ELOC	Y79F	2.561
ELOA3P	Q8NG57	D3	335~443	ELOC	Q15369	D1	1~112	ELOC	Y79N	2.54
ELOC	Q15369	D1	1~112	SPSB2	Q99619	D2	23~263	ELOC	Y79N	2.528
ELOC	Q15369	D1	1~112	SPSB2	Q99619	D2	23~263	ELOC	Y79S	2.528
ELOA3P	Q8NG57	D3	335~443	ELOC	Q15369	D1	1~112	ELOC	Y79S	2.524
ELOC	Q15369	D1	1~112	ELOA	Q14241	D6	574~684	ELOC	Y79F	2.52
SOCS1	O15524	D0	1~211	ELOC	Q15369	D0	1~112	ELOC	Y79F	2.505
ELOA3P	Q8NG57	D3	335~443	ELOC	Q15369	D1	1~112	ELOC	A100P	2.485
ELOA2	Q8IYF1	D5	527~615	ELOC	Q15369	D1	1~112	ELOC	Y79F	2.483
TP73	O15350	D0	1~636	TP53	P04637	D0	1~393	TP53	F338I	2.472
RAB40C	Q96S21	D1	1~234	ELOC	Q15369	D1	1~112	ELOC	Y79F	2.471
ELOC	Q15369	D1	1~112	ASB1	Q9Y576	D2	38~335	ELOC	Y79F	2.464
RAB40A	Q8WXH6	D1	1~229	ELOC	Q15369	D1	1~112	ELOC	Y79F	2.464
PRAMEF2	O60811	D1	1~474	ELOC	Q15369	D1	1~112	ELOC	Y79F	2.457
KLHDC2	Q9Y2U9	D2	27~406	ELOC	Q15369	D1	1~112	ELOC	Y79F	2.446
ELOC	Q15369	D1	1~112	RAB40B	Q12829	D1	1~234	ELOC	Y79F	2.443
VHL	P40337	D0	1~213	ELOC	Q15369	D0	1~112	ELOC	Y79F	2.421
SOCS6	O14544	D4	371~535	ELOC	Q15369	D1	1~112	ELOC	Y79F	2.418
ELOC	Q15369	D1	1~112	SPSB1	Q96BD6	D2	30~273	ELOC	Y79F	2.412
VHL	P40337	D0	1~213	ELOC	Q15369	D0	1~112	VHL	L184R	2.365
KLHDC3	Q9BQ90	D1	1~382	ELOC	Q15369	D1	1~112	ELOC	Y79F	2.36
RBX1	P62877	D0	1~108	CUL3	Q13618	D0	1~768	CUL3	R546P	2.357
SORBS2	O94875	D4	481~680	FAT1	Q14517	D10	1441~1640	FAT1	G1569E	2.348
VHL	P40337	D0	1~213	ELOC	Q15369	D0	1~112	VHL	L163H	2.319
ANKRD9	Q96BM1	D2	22~317	ELOC	Q15369	D1	1~112	ELOC	Y79F	2.307
ELOA3P	Q8NG57	D3	335~443	ELOC	Q15369	D1	1~112	ELOC	Y79F	2.248
ELOC	Q15369	D1	1~112	SPSB4	Q96A44	D2	25~273	ELOC	Y79F	2.231
ELOC	Q15369	D1	1~112	SPSB2	Q99619	D2	23~263	ELOC	Y79F	2.156
TP53	P04637	D0	1~393	TP63	Q9H3D4	D0	1~680	TP53	F338I	2.122
CLTA	P09496	D2	110~248	CLTC	Q00610	D3	931~1618	CLTA	G178D	2.116
VHL	P40337	D0	1~213	ELOC	Q15369	D0	1~112	VHL	L184P	2.081
TP53	P04637	D0	1~393	TP63	Q9H3D4	D0	1~680	TP53	L344P	2.079
CUL3	Q13618	D2	26~768	DAXX	Q9UER7	D1	1~56	CUL3	R546P	2.076
GABRA1	P14867	D2	37~456	GABRB2	P47870	D2	33~358,470~512	GABRA1	W273R	2.076
ELOC	Q15369	D1	1~112	ASB1	Q9Y576	D1	1~37	ELOC	Y79C	2.049
E2F1	Q01094	D1	1~126	ATM	Q13315	D24	2721~2920	ATM	G2765S	2.018
VHL	P40337	D0	1~213	ELOC	Q15369	D0	1~112	VHL	L178P	2.008
ELOC	Q15369	D1	1~112	ASB1	Q9Y576	D1	1~37	ELOC	Y79N	1.996
ELOC	Q15369	D1	1~112	ASB1	Q9Y576	D1	1~37	ELOC	Y79S	1.983
VHL	P40337	D0	1~213	ELOC	Q15369	D0	1~112	VHL	R161P	1.972
CNOT1	A5YKK6	D7	1354~1598	CNOT9	Q92600	D1	1~299	CNOT9	P75S	1.971
TP53	P04637	D3	298~393	TP63	Q9H3D4	D3	162~446	TP53	L344P	1.967
KDM6A	O15550	D7	887~1401	KMT2D	O14686	D7	1561~1960	KMT2D	L1764P	1.932
VHL	P40337	D0	1~213	ELOC	Q15369	D0	1~112	VHL	L178R	1.86
HIF1A	Q16665	D5	789~826	SIN3A	Q96ST3	D4	304~385	SIN3A	L332S	1.835
CNOT1	A5YKK6	D7	1354~1598	CNOT9	Q92600	D1	1~299	CNOT9	P79A	1.823
RAD21	O60216	D3	327~397	STAG2	Q8N3U4	D2	82~1231	RAD21	L393F	1.804
TFEB	P19484	D0	1~476	TFE3	P19532	D0	1~575	TFE3	P374H	1.794
TP73	O15350	D0	1~636	TP53	P04637	D0	1~393	TP53	L344P	1.776
ZNRF2	Q8NHG8	D1	1~157	MTOR	P42345	D8	2101~2500	MTOR	P2141Q	1.747
RHEB	Q15382	D1	1~184	RNF152	Q8N8N0	D1	1~85	RHEB	Y35N	1.742
VHL	P40337	D0	1~213	ELOC	Q15369	D0	1~112	VHL	L178M	1.723
CHD3	Q12873	D6	1396~1517,1702~1889	GATAD2A	Q86YP4	D3	341~481	GATAD2A	L360P	1.701
TP73	O15350	D0	1~636	TP53	P04637	D0	1~393	TP53	R337L	1.687
VHL	P40337	D0	1~213	ELOC	Q15369	D0	1~112	VHL	V165D	1.628
DYRK1A	Q13627	D2	134~487	TSC1	Q92574	D3	436~635	DYRK1A	P279R	1.62
TP53	P04637	D3	298~393	TP63	Q9H3D4	D3	162~446	TP53	R337L	1.606
KLHL2	O95198	D0	1~593	KEAP1	Q14145	D0	1~624	KEAP1	Y54D	1.605
VHL	P40337	D0	1~213	ASTL	Q6HA08	D0	1~431	VHL	R107P	1.596
ELOC	Q15369	D1	1~112	ASB1	Q9Y576	D1	1~37	ELOC	A100P	1.587
RHEB	Q15382	D1	1~184	RNF152	Q8N8N0	D1	1~85	RHEB	Y35H	1.585
ELOC	Q15369	D1	1~112	ASB1	Q9Y576	D1	1~37	ELOC	Y79F	1.583
KEAP1	Q14145	D0	1~624	KLHL12	Q53G59	D0	1~568	KEAP1	Y54D	1.557
KLHL2	O95198	D2	33~593	KEAP1	Q14145	D2	52~624	KEAP1	Y54D	1.557
ELOC	Q15369	D1	1~112	ELOB	Q15370	D1	1~118	ELOC	Y79N	1.547
VHL	P40337	D0	1~213	ELOC	Q15369	D0	1~112	VHL	V166G	1.546
WDR5	P61964	D2	30~334	KMT2D	O14686	D20	4970~5370	WDR5	F133L	1.541
KDM6A	O15550	D2	38~447,457~512	KMT2D	O14686	D18	4501~4900	KDM6A	Y375C	1.521
COL4A2	P08572	D5	641~840	VHL	P40337	D2	59~213	VHL	R107G	1.517
ELOC	Q15369	D1	1~112	ELOB	Q15370	D1	1~118	ELOC	Y79S	1.498
KDM6A	O15550	D2	38~447,457~512	KMT2D	O14686	D17	4201~4600	KDM6A	Y375C	1.488
COL4A2	P08572	D5	641~840	VHL	P40337	D2	59~213	VHL	R107P	1.483
RPGRIP1L	Q68CZ1	D1	1~50	TRIM37	O94972	D1	1~451	TRIM37	Y343C	1.466
KEAP1	Q14145	D0	1~624	KLHL3	Q9UH77	D0	1~587	KEAP1	Y54D	1.447
COL4A2	P08572	D4	481~680	VHL	P40337	D2	59~213	VHL	R107G	1.43
COL4A2	P08572	D4	481~680	VHL	P40337	D2	59~213	VHL	R107P	1.423
ELOC	Q15369	D1	1~112	ELOB	Q15370	D1	1~118	ELOC	Y79C	1.395
CYBA	P13498	D0	1~195	VHL	P40337	D0	1~213	VHL	L178P	1.393
PBRM1	Q86U86	D9	1628~1689	SMARCE1	Q969G3	D3	164~222	PBRM1	R1670P	1.382
KMT2A	Q03164	D24	2721~2920	ELOC	Q15369	D1	1~112	ELOC	Y79S	1.379
VHL	P40337	D2	59~213	HUWE1	Q7Z6Z7	D2	161~360	VHL	R182G	1.347
ING1	Q9UK53	D1	1~185	TRRAP	Q9Y4A5	D1	1~200	TRRAP	F118S	1.345
CUL3	Q13618	D2	26~768	KLHL5	Q96PQ7	D1	1~195	CUL3	R546P	1.329
CUL7	Q14999	D2	101~324,486~835	CUL9	Q8IWT3	D1	1~339	CUL7	L102M	1.326
VHL	P40337	D0	1~213	ASTL	Q6HA08	D0	1~431	VHL	R107G	1.314
RAD21	O60216	D3	327~397	STAG2	Q8N3U4	D2	82~1231	STAG2	H337R	1.307
CYBA	P13498	D0	1~195	VHL	P40337	D0	1~213	VHL	L178R	1.301
CYBA	P13498	D0	1~195	VHL	P40337	D0	1~213	VHL	L178M	1.3
VHL	P40337	D0	1~213	ELOC	Q15369	D0	1~112	VHL	V155M	1.282
ARID1A	O14497	D14	1641~1751,1819~1867,1905~2285	SMARCD2	Q92925	D2	139~531	SMARCD2	R167W	1.277
WDR5	P61964	D2	30~334	KMT2D	O14686	D20	4970~5370	WDR5	D172A	1.271
KMT2A	Q03164	D24	2721~2920	ELOC	Q15369	D1	1~112	ELOC	Y79C	1.269
SFPQ	P23246	D0	1~707	PSPC1	Q8WXF1	D0	1~523	PSPC1	D283E	1.256
NUMB	P49757	D3	196~395	MTOR	P42345	D6	1501~1900	MTOR	F1888I	1.245
VHL	P40337	D0	1~213	ELOC	Q15369	D0	1~112	VHL	K159N	1.245
ELOC	Q15369	D1	1~112	ELOB	Q15370	D1	1~118	ELOC	Y79F	1.239
ERCC2	P18074	D0	1~760	GTF2H2	Q13888	D0	1~395	ERCC2	H613L	1.214
KMT2A	Q03164	D24	2721~2920	ELOC	Q15369	D1	1~112	ELOC	Y79N	1.202
ARID1A	O14497	D14	1641~1751,1819~1867,1905~2285	SMARCD3	Q6STE5	D2	103~483	ARID1A	E1647G	1.188
COL4A2	P08572	D4	481~680	VHL	P40337	D2	59~213	VHL	R79P	1.185
VHL	P40337	D0	1~213	ELOC	Q15369	D0	1~112	VHL	R82P	1.182
CUL7	Q14999	D3	325~485	CUL9	Q8IWT3	D6	1119~1957	CUL9	R1348C	1.181
CUL3	Q13618	D2	26~768	ANK1	P16157	D1	1~913	CUL3	R546P	1.177
KEAP1	Q14145	D0	1~624	KLHL3	Q9UH77	D0	1~587	KLHL3	I113F	1.176
MED15	Q96RN5	D3	238~437	TRRAP	Q9Y4A5	D26	2751~3250	TRRAP	E2794D	1.119
TP53	P04637	D0	1~393	TP63	Q9H3D4	D0	1~680	TP53	R337L	1.089
RAD21	O60216	D3	327~397	STAG2	Q8N3U4	D2	82~1231	STAG2	R216Q	1.082
PSPC1	Q8WXF1	D2	71~342	NONO	Q15233	D2	58~346	PSPC1	D283E	1.076
MED15	Q96RN5	D3	238~437	TRRAP	Q9Y4A5	D24	2721~2920	TRRAP	E2794D	1.072
CLTA	P09496	D2	110~248	CLTC	Q00610	D3	931~1618	CLTA	R213W	1.07
EP400	Q96L91	D16	2401~2600	TRRAP	Q9Y4A5	D24	2721~2920	TRRAP	E2794D	1.051
GABRA1	P14867	D2	37~456	GABRB2	P47870	D2	33~358,470~512	GABRB2	Y328F	1.05
PDHB	P11177	D2	30~359	PDHA2	P29803	D2	29~388	PDHA2	A173P	1.028
CYBA	P13498	D0	1~195	VHL	P40337	D0	1~213	VHL	R182G	1.018
CLTB	P09497	D2	103~229	CLTC	Q00610	D3	931~1618	CLTB	V147E	1.017
VHL	P40337	D0	1~213	ELOC	Q15369	D0	1~112	VHL	L169P	1.017
COL4A2	P08572	D5	641~840	VHL	P40337	D2	59~213	VHL	R79P	0.984
NUMB	P49757	D3	196~395	MTOR	P42345	D6	1501~1900	MTOR	F1888L	0.975
RB1	P06400	D2	53~854	E2F4	Q16254	D2	202~413	RB1	I470M	0.973
ASXL1	Q8IXJ9	D3	249~354	BAP1	Q92560	D1	1~270,538~576,622~699	ASXL1	F280L	0.967
EP400	Q96L91	D16	2401~2600	TRRAP	Q9Y4A5	D26	2751~3250	TRRAP	E2794D	0.963
VHL	P40337	D0	1~213	ASTL	Q6HA08	D0	1~431	VHL	R79P	0.92
HDAC1	Q13547	D1	1~392	SPEN	Q96T58	D18	2721~2920	HDAC1	F205L	0.918
VHL	P40337	D0	1~213	ELOC	Q15369	D0	1~112	VHL	V165L	0.918
CUL3	Q13618	D2	26~768	ANK1	P16157	D1	1~913	CUL3	R506W	0.911
VHL	P40337	D0	1~213	ELOC	Q15369	D0	1~112	VHL	T157I	0.905
KMT2A	Q03164	D24	2721~2920	ELOC	Q15369	D1	1~112	ELOC	Y79F	0.889
CNOT1	A5YKK6	D2	241~685	CNOT10	Q9H9A5	D2	23~713	CNOT10	S307N	0.883
VHL	P40337	D0	1~213	ELOC	Q15369	D0	1~112	VHL	V155L	0.878
CHD3	Q12873	D6	1396~1517,1702~1889	GATAD2A	Q86YP4	D3	341~481	CHD3	R1706Q	0.874
PSPC1	Q8WXF1	D2	71~342	NONO	Q15233	D2	58~346	NONO	E234D	0.85
VHL	P40337	D0	1~213	ELOC	Q15369	D0	1~112	VHL	P154L	0.844
SFPQ	P23246	D0	1~707	NONO	Q15233	D0	1~471	NONO	E234D	0.841
CHD3	Q12873	D6	1396~1517,1702~1889	GATAD2B	Q8WXI9	D3	143~186,345~483	CHD3	R1706Q	0.84
ARID1A	O14497	D14	1641~1751,1819~1867,1905~2285	SMARCD2	Q92925	D2	139~531	ARID1A	S1961N	0.834
COL4A2	P08572	D4	481~680	VHL	P40337	D2	59~213	VHL	T105R	0.829
CDK2	P24941	D0	1~298	CDKN1A	P38936	D0	1~164	CDK2	K20E	0.807
ASXL1	Q8IXJ9	D3	249~354	BAP1	Q92560	D1	1~270,538~576,622~699	BAP1	I662N	0.803
GABRA1	P14867	D2	37~456	GABRB2	P47870	D2	33~358,470~512	GABRB2	T226K	0.798
COL4A2	P08572	D5	641~840	VHL	P40337	D2	59~213	VHL	T105R	0.779
ELOC	Q15369	D1	1~112	SPSB2	Q99619	D2	23~263	SPSB2	S231N	0.776
COL4A2	P08572	D4	481~680	VHL	P40337	D2	59~213	VHL	N78Y	0.77
COL4A2	P08572	D5	641~840	VHL	P40337	D2	59~213	VHL	N78Y	0.76
CUL3	Q13618	D2	26~768	DAXX	Q9UER7	D1	1~56	CUL3	R506W	0.759
CUL3	Q13618	D2	26~768	KLHL5	Q96PQ7	D1	1~195	CUL3	R506W	0.757
GABRA1	P14867	D2	37~456	GABRB2	P47870	D2	33~358,470~512	GABRB2	N124Y	0.751
KDM6A	O15550	D2	38~447,457~512	KMT2D	O14686	D17	4201~4600	KMT2D	A4571T	0.744
KDM6A	O15550	D2	38~447,457~512	KMT2D	O14686	D18	4501~4900	KMT2D	A4571T	0.74
ASXL2	Q76L83	D3	268~368	BAP1	Q92560	D1	1~270,538~576,622~699	BAP1	I662N	0.733
SMARCB1	Q12824	D0	1~385	SMARCC1	Q92922	D0	1~1105	SMARCB1	E184K	0.733
COL4A2	P08572	D4	481~680	VHL	P40337	D2	59~213	VHL	N78D	0.729
MTOR	P42345	D3	601~1000	RPTOR	Q8N122	D2	22~859,938~1335	RPTOR	Q380P	0.719
BAP1	Q92560	D1	1~270,538~576,622~699	ASXL3	Q9C0F0	D3	248~348	ASXL3	A306G	0.717
COL4A2	P08572	D4	481~680	VHL	P40337	D2	59~213	VHL	N78S	0.717
COL4A2	P08572	D5	641~840	VHL	P40337	D2	59~213	VHL	N78S	0.708
SMARCB1	Q12824	D1	1~385	SMARCC1	Q92922	D5	444~561,619~761	SMARCB1	E184K	0.708
COL4A2	P08572	D5	641~840	VHL	P40337	D2	59~213	VHL	N78D	0.707
E2F3	O00716	D0	1~465	RB1	P06400	D0	1~928	RB1	I470M	0.689
SMARCB1	Q12824	D1	1~385	SMARCC2	Q8TAQ2	D3	418~533	SMARCB1	E184K	0.686
MED12	Q93074	D3	21~639,709~1736	MED13	Q9UHV7	D1	297~496	MED12	T414A	0.675
FLCN	Q8NFG4	D2	1~27,78~579	FNIP2	Q9P278	D3	1~72,121~177,301~571,926~1114	FNIP2	S528Y	0.671
CHD3	Q12873	D6	1396~1517,1702~1889	GATAD2B	Q8WXI9	D3	143~186,345~483	CHD3	A1831V	0.668
BAP1	Q92560	D1	1~270,538~576,622~699	ASXL3	Q9C0F0	D3	248~348	BAP1	I662N	0.667
VHL	P40337	D0	1~213	ELOC	Q15369	D0	1~112	VHL	Q132H	0.649
ATM	Q13315	D19	2081~2280	DCLRE1C	Q96SD1	D1	1~367,445~463	ATM	T2264I	0.647
KDM6A	O15550	D2	38~447,457~512	KMT2D	O14686	D17	4201~4600	KMT2D	A4594G	0.642
CLTB	P09497	D2	103~229	CLTC	Q00610	D3	931~1618	CLTC	E1605K	0.639
COL4A2	P08572	D5	641~840	VHL	P40337	D2	59~213	VHL	N78K	0.624
COL4A2	P08572	D4	481~680	VHL	P40337	D2	59~213	VHL	N78K	0.622
SREBF2	Q12772	D1	1~200	TRRAP	Q9Y4A5	D16	1761~1960	TRRAP	K1948N	0.616
CHD3	Q12873	D6	1396~1517,1702~1889	GATAD2B	Q8WXI9	D3	143~186,345~483	GATAD2B	T458I	0.613
KDM6A	O15550	D2	38~447,457~512	KMT2D	O14686	D18	4501~4900	KMT2D	A4594G	0.608
SFPQ	P23246	D0	1~707	NONO	Q15233	D0	1~471	SFPQ	N281K	0.605
MYC	P01106	D2	161~350	TRRAP	Q9Y4A5	D30	3251~3859	TRRAP	T3837I	0.602
CHD3	Q12873	D6	1396~1517,1702~1889	GATAD2A	Q86YP4	D3	341~481	CHD3	A1831V	0.594
GTF3C1	Q12789	D6	1246~1410	MTOR	P42345	D1	1~400	GTF3C1	I1323M	0.591
ING1	Q9UK53	D1	1~185	TRRAP	Q9Y4A5	D23	2561~2760	ING1	N55I	0.581
VHL	P40337	D0	1~213	ASTL	Q6HA08	D0	1~431	VHL	N150K	0.581
RB1	P06400	D0	1~928	E2F1	Q01094	D0	1~437	RB1	I470M	0.562
GTF3C1	Q12789	D6	1246~1410	MTOR	P42345	D1	1~400	GTF3C1	I1323R	0.556
VHL	P40337	D0	1~213	ELOC	Q15369	D0	1~112	VHL	R79P	0.549
PRKDC	P78527	D24	3681~3880	ATM	Q13315	D4	321~520	ATM	N358I	0.533
CLTA	P09496	D2	110~248	CLTC	Q00610	D3	931~1618	CLTC	E1605K	0.53
CLTC	Q00610	D1	1~490	TOM1L2	Q6ZVM7	D4	319~507	CLTC	N92I	0.529
ERCC2	P18074	D0	1~760	GTF2H1	P32780	D0	1~548	ERCC2	K603T	0.524
SLC9A3R1	O14745	D1	1~114	TBC1D10A	Q9BXI6	D3	406~508	TBC1D10A	S503N	0.522
SFPQ	P23246	D0	1~707	PSPC1	Q8WXF1	D0	1~523	SFPQ	N281K	0.493
CLTA	P09496	D2	110~248	CLTC	Q00610	D3	931~1618	CLTC	K1415M	0.472
VHL	P40337	D0	1~213	ELOC	Q15369	D0	1~112	VHL	S80N	0.471
CLTB	P09497	D2	103~229	CLTC	Q00610	D3	931~1618	CLTC	K1415M	0.443
TXNIP	Q9H3M7	D1	1~302	HDAC1	Q13547	D2	393~482	TXNIP	M57T	0.409
VHL	P40337	D0	1~213	ELOC	Q15369	D0	1~112	VHL	L153P	0.383
RBX1	P62877	D0	1~108	CUL3	Q13618	D0	1~768	CUL3	R506W	0.349
VHL	P40337	D0	1~213	ELOC	Q15369	D0	1~112	VHL	S80R	0.348
VHL	P40337	D0	1~213	ELOC	Q15369	D0	1~112	VHL	S80I	0.322
VHL	P40337	D0	1~213	ASTL	Q6HA08	D0	1~431	VHL	L101P	0.309
SMARCB1	Q12824	D1	1~385	SMARCC2	Q8TAQ2	D3	418~533	SMARCC2	N451I	0.303
ATM	Q13315	D3	161~360	USP34	Q70CQ2	D22	3361~3546	USP34	Q3516K	0.296
ZNRF2	Q8NHG8	D1	1~157	MTOR	P42345	D8	2101~2500	MTOR	Q2223L	0.294
VHL	P40337	D0	1~213	ELOC	Q15369	D0	1~112	VHL	L188R	0.292
MAX	P61244	D0	1~160	MXD3	Q9BW11	D0	1~206	MXD3	Q112R	0.256
ELOC	Q15369	D1	1~112	ELOB	Q15370	D1	1~118	ELOC	A100P	0.217
COL4A2	P08572	D5	641~840	VHL	P40337	D2	59~213	VHL	L101P	0.208
COL4A2	P08572	D4	481~680	VHL	P40337	D2	59~213	VHL	L101P	0.169
PDHB	P11177	D2	30~359	PDHA2	P29803	D2	29~388	PDHB	R105L	0.168
MYC	P01106	D0	1~439	MAX	P61244	D0	1~160	MYC	P382L	0.148
VHL	P40337	D0	1~213	ELOC	Q15369	D0	1~112	VHL	L188P	0.125
PDHB	P11177	D2	30~359	PDHA1	P08559	D2	29~390	PDHB	R105L	0.123
COL4A2	P08572	D5	641~840	VHL	P40337	D2	59~213	VHL	I109S	0.122
ELOC	Q15369	D1	1~112	ASB2	Q96Q27	D1	1~58	ELOC	Y79S	0.122
VHL	P40337	D0	1~213	ASTL	Q6HA08	D0	1~431	VHL	T105R	0.122
KLHDC3	Q9BQ90	D1	1~382	ELOC	Q15369	D1	1~112	ELOC	A96S	0.118
PRAME	P78395	D2	24~509	ELOC	Q15369	D1	1~112	ELOC	A96S	0.117
IRS2	Q9Y4H2	D8	945~1144	MTOR	P42345	D7	1801~2200	MTOR	E2033V	0.108
KLHDC2	Q9Y2U9	D2	27~406	ELOC	Q15369	D1	1~112	ELOC	A96S	0.107
ANKRD9	Q96BM1	D2	22~317	ELOC	Q15369	D1	1~112	ELOC	A96S	0.104
ELOC	Q15369	D1	1~112	WSB1	Q9Y6I7	D1	1~421	ELOC	A96S	0.104
ELOC	Q15369	D1	1~112	SPSB2	Q99619	D2	23~263	ELOC	A96S	0.103
PRAMEF2	O60811	D1	1~474	ELOC	Q15369	D1	1~112	ELOC	A96S	0.103
ELOC	Q15369	D1	1~112	SPSB1	Q96BD6	D2	30~273	ELOC	A96S	0.102
COL4A2	P08572	D4	481~680	VHL	P40337	D2	59~213	VHL	I109S	0.094
ELOC	Q15369	D1	1~112	ASB2	Q96Q27	D1	1~58	ELOC	Y79N	0.094
PRAME	P78395	D2	24~509	ELOC	Q15369	D1	1~112	ELOC	Y79S	0.092
PRAME	P78395	D2	24~509	ELOC	Q15369	D1	1~112	ELOC	Y79C	0.09
VHL	P40337	D2	59~213	HUWE1	Q7Z6Z7	D2	161~360	VHL	L178P	0.09
PDHB	P11177	D2	30~359	PDHA2	P29803	D2	29~388	PDHA2	G169C	0.086
ZNRF2	Q8NHG8	D1	1~157	MTOR	P42345	D8	2101~2500	MTOR	G2238V	0.085
PRAME	P78395	D2	24~509	ELOC	Q15369	D1	1~112	ELOC	Y79N	0.082
ATXN7	O15265	D1	1~200	TRRAP	Q9Y4A5	D21	2401~2600	ATXN7	G137R	0.077
VHL	P40337	D2	59~213	HUWE1	Q7Z6Z7	D2	161~360	VHL	L184R	0.066
SPEN	Q96T58	D16	2401~2600	WRAP73	Q9P2S5	D1	1~460	SPEN	D2526A	0.064
SFPQ	P23246	D0	1~707	NONO	Q15233	D0	1~471	SFPQ	S341Y	0.063
VHL	P40337	D0	1~213	ELOC	Q15369	D0	1~112	VHL	L129P	0.06
MTOR	P42345	D6	1501~1900	TRIM37	O94972	D4	772~964	TRIM37	D905A	0.058
MTOR	P42345	D4	901~1300	RPTOR	Q8N122	D2	22~859,938~1335	RPTOR	V76L	0.055
VHL	P40337	D2	59~213	HUWE1	Q7Z6Z7	D2	161~360	VHL	L178R	0.046
ELOC	Q15369	D1	1~112	ASB2	Q96Q27	D1	1~58	ELOC	Y79C	0.045
VHL	P40337	D0	1~213	ELOC	Q15369	D0	1~112	VHL	E160D	0.043
VHL	P40337	D0	1~213	ELOC	Q15369	D0	1~112	VHL	R167L	0.04
COL4A2	P08572	D5	641~840	VHL	P40337	D2	59~213	VHL	I109N	0.039
VHL	P40337	D0	1~213	ASTL	Q6HA08	D0	1~431	VHL	V74D	0.038
VHL	P40337	D0	1~213	ELOC	Q15369	D0	1~112	VHL	R182G	0.035
VHL	P40337	D0	1~213	ELOC	Q15369	D0	1~112	VHL	V170D	0.031
FLCN	Q8NFG4	D2	1~27,78~579	FNIP1	Q8TF40	D4	33~63,119~168,292~557,985~1166	FNIP1	N995S	0.03
CUL3	Q13618	D2	26~768	DAXX	Q9UER7	D1	1~56	CUL3	T442R	0.028
KDM6A	O15550	D7	887~1401	KMT2C	Q8NEZ4	D8	1121~1320	KMT2C	Q1188H	0.028
PAXIP1	Q6ZW49	D5	589~1069	KMT2C	Q8NEZ4	D25	3841~4040	KMT2C	P4007H	0.028
VHL	P40337	D0	1~213	ELOC	Q15369	D0	1~112	VHL	N150K	0.027
VHL	P40337	D0	1~213	ELOC	Q15369	D0	1~112	VHL	R167Q	0.027
MTOR	P42345	D6	1501~1900	TRIM37	O94972	D4	772~964	MTOR	E1799K	0.026
TFEC	O14948	D0	1~347	TFE3	P19532	D0	1~575	TFEC	N177K	0.025
PIK3R2	O00459	D2	106~605	PIK3CA	P42336	D1	1~105	PIK3CA	S72G	0.023
SPTAN1	Q13813	D1	1~32	SPTBN4	Q9H254	D7	1801~2200	SPTBN4	T2112M	0.023
MAFK	O60675	D0	1~156	NFE2L2	Q16236	D0	1~605	NFE2L2	E537G	0.02
MTOR	P42345	D3	601~1000	RPTOR	Q8N122	D2	22~859,938~1335	RPTOR	R404L	0.02
VHL	P40337	D0	1~213	ELOC	Q15369	D0	1~112	VHL	N78D	0.02
ASXL1	Q8IXJ9	D3	249~354	BAP1	Q92560	D1	1~270,538~576,622~699	BAP1	D11Y	0.019
ELOC	Q15369	D1	1~112	ASB2	Q96Q27	D1	1~58	ELOC	Y79F	0.019
VHL	P40337	D0	1~213	ELOC	Q15369	D0	1~112	VHL	R167W	0.018
COL4A2	P08572	D4	481~680	VHL	P40337	D2	59~213	VHL	I109N	0.017
SREBF2	Q12772	D1	1~200	TRRAP	Q9Y4A5	D32	3681~3859	TRRAP	A3756T	0.016
MED13	Q9UHV7	D4	777~976	MED7	O43513	D1	1~171	MED13	E906D	0.015
BAP1	Q92560	D1	1~270,538~576,622~699	ASXL3	Q9C0F0	D3	248~348	ASXL3	E310D	0.014
PBRM1	Q86U86	D9	1628~1689	SMARCE1	Q969G3	D3	164~222	SMARCE1	R201S	0.014
SMARCB1	Q12824	D1	1~385	SMARCC2	Q8TAQ2	D3	418~533	SMARCB1	P188L	0.013
PAXIP1	Q6ZW49	D5	589~1069	KMT2C	Q8NEZ4	D26	4001~4200	KMT2C	P4007H	0.012
COL4A2	P08572	D5	641~840	VHL	P40337	D2	59~213	VHL	A149P	0.011
VHL	P40337	D0	1~213	ASTL	Q6HA08	D0	1~431	VHL	H110Y	0.011
COL4A2	P08572	D4	481~680	VHL	P40337	D2	59~213	VHL	I151F	0.01
TFEC	O14948	D0	1~347	TFE3	P19532	D0	1~575	TFE3	P374H	0.01
VHL	P40337	D0	1~213	ELOC	Q15369	D0	1~112	VHL	R167G	0.01
COL4A2	P08572	D5	641~840	VHL	P40337	D2	59~213	VHL	I151F	0.009
FLCN	Q8NFG4	D2	1~27,78~579	FNIP1	Q8TF40	D4	33~63,119~168,292~557,985~1166	FNIP1	H355R	0.009
COL4A2	P08572	D4	481~680	VHL	P40337	D2	59~213	VHL	A149P	0.008
COL4A2	P08572	D4	481~680	VHL	P40337	D2	59~213	VHL	S80I	0.007
ELOA3P	Q8NG57	D3	335~443	ELOC	Q15369	D1	1~112	ELOC	A96S	0.006
EP400	Q96L91	D15	2241~2440	TRRAP	Q9Y4A5	D22	2301~2750	TRRAP	L2439P	0.006
MTOR	P42345	D3	601~1000	RICTOR	Q6R327	D3	1064~1263	MTOR	R755C	0.006
VHL	P40337	D0	1~213	ASTL	Q6HA08	D0	1~431	VHL	R82P	0.006
E2F3	O00716	D0	1~465	RB1	P06400	D0	1~928	RB1	V654M	0.005
FLCN	Q8NFG4	D2	1~27,78~579	FNIP2	Q9P278	D3	1~72,121~177,301~571,926~1114	FNIP2	L1059V	0.005
NUMB	P49757	D5	516~651	MTOR	P42345	D6	1501~1900	MTOR	A1519T	0.005
SMARCB1	Q12824	D0	1~385	SMARCC1	Q92922	D0	1~1105	SMARCB1	P188L	0.005
TP53	P04637	D0	1~393	TP63	Q9H3D4	D0	1~680	TP53	K351N	0.005
VHL	P40337	D0	1~213	ELOC	Q15369	D0	1~112	VHL	L128I	0.005
CLTC	Q00610	D1	1~490	TOM1L2	Q6ZVM7	D4	319~507	CLTC	I62V	0.004
ELOA2	Q8IYF1	D5	527~615	ELOC	Q15369	D1	1~112	ELOC	A96S	0.004
ELOC	Q15369	D1	1~112	PCMTD2	Q9NV79	D2	270~330	ELOC	Y79S	0.004
ERCC2	P18074	D0	1~760	GTF2H2	Q13888	D0	1~395	ERCC2	G615W	0.004
COL4A2	P08572	D4	481~680	VHL	P40337	D2	59~213	VHL	A149D	0.003
MAX	P61244	D0	1~160	MXD1	Q05195	D0	1~221	MXD1	K80R	0.003
MET	P08581	D1	1~25	CDH1	P12830	D1	1~26	MET	L14F	0.003
COL4A2	P08572	D5	641~840	VHL	P40337	D2	59~213	VHL	S80I	0.002
COL4A2	P08572	D5	641~840	VHL	P40337	D2	59~213	VHL	S80N	0.002
RAB40C	Q96S21	D1	1~234	ELOC	Q15369	D1	1~112	ELOC	A96S	0.002
SMARCB1	Q12824	D1	1~385	SMARCC1	Q92922	D5	444~561,619~761	SMARCB1	P188L	0.002
VHL	P40337	D0	1~213	ASTL	Q6HA08	D0	1~431	VHL	A149D	0.002
VHL	P40337	D0	1~213	ELOC	Q15369	D0	1~112	VHL	D126E	0.002
BRD8	Q9H0E9	D2	161~360	TRRAP	Q9Y4A5	D22	2301~2750	TRRAP	L2439P	0.001
ELOC	Q15369	D1	1~112	RAB40B	Q12829	D1	1~234	ELOC	A96S	0.001
RAB40A	Q8WXH6	D1	1~229	ELOC	Q15369	D1	1~112	ELOC	A96S	0.001
RB1	P06400	D2	53~854	E2F1	Q01094	D3	304~437	RB1	V654M	0.001
VHL	P40337	D0	1~213	ELOC	Q15369	D0	1~112	ELOC	A96S	0.001
ZNRF2	Q8NHG8	D1	1~157	MTOR	P42345	D8	2101~2500	MTOR	I2228T	0.001
CCNB2	O95067	D2	116~398	PKMYT1	Q99640	D3	374~499	CCNB2	V174I	0
COL4A2	P08572	D5	641~840	VHL	P40337	D2	59~213	VHL	I151N	0
E2F1	Q01094	D1	1~126	ATM	Q13315	D24	2721~2920	ATM	D2725G	0
ELOC	Q15369	D1	1~112	PCMTD2	Q9NV79	D2	270~330	ELOC	Y79C	0
ELOC	Q15369	D1	1~112	PCMTD2	Q9NV79	D2	270~330	ELOC	Y79F	0
ELOC	Q15369	D1	1~112	PCMTD2	Q9NV79	D2	270~330	ELOC	Y79N	0
ELOC	Q15369	D1	1~112	SPSB4	Q96A44	D2	25~273	ELOC	A96S	0
MET	P08581	D2	26~930	HGF	P14210	D3	391~728	HGF	G667A	0
MTOR	P42345	D6	1501~1900	TRIM37	O94972	D4	772~964	MTOR	A1519T	0
PDHB	P11177	D2	30~359	PDHA1	P08559	D2	29~390	PDHA1	L114V	0
PDHB	P11177	D2	30~359	PDHA2	P29803	D2	29~388	PDHA2	V165I	0
PRAME	P78395	D2	24~509	ELOC	Q15369	D1	1~112	ELOC	Y79F	0
RRAGB	Q5VZM2	D2	38~374	TRIM37	O94972	D4	772~964	RRAGB	L306V	0
SREBF1	P36956	D1	1~200	TRRAP	Q9Y4A5	D24	2721~2920	TRRAP	E2794D	0
VHL	P40337	D0	1~213	ASTL	Q6HA08	D0	1~431	VHL	H110P	0
VHL	P40337	D0	1~213	ELOC	Q15369	D0	1~112	VHL	N131K	0
VHL	P40337	D0	1~213	ELOC	Q15369	D0	1~112	VHL	N131Y	0
VHL	P40337	D2	59~213	HUWE1	Q7Z6Z7	D2	161~360	VHL	L184P	0
CDK2AP1	O14519	D2	61~115	CHD3	Q12873	D6	1396~1517,1702~1889	CHD3	A1831V	-0.001
CLTC	Q00610	D1	1~490	PTPN23	Q9H3S7	D4	1035~1153	CLTC	A256S	-0.001
CUL7	Q14999	D5	971~1651	CUL9	Q8IWT3	D1	1~339	CUL7	Y989C	-0.001
COL4A2	P08572	D4	481~680	VHL	P40337	D2	59~213	VHL	S80N	-0.002
ERCC2	P18074	D0	1~760	GTF2H1	P32780	D0	1~548	GTF2H1	L171M	-0.002
RB1	P06400	D2	53~854	E2F4	Q16254	D2	202~413	RB1	V654M	-0.002
SOCS6	O14544	D4	371~535	ELOC	Q15369	D1	1~112	ELOC	A96S	-0.002
VHL	P40337	D0	1~213	ASTL	Q6HA08	D0	1~431	VHL	I109N	-0.002
VHL	P40337	D0	1~213	ASTL	Q6HA08	D0	1~431	VHL	V74G	-0.002
VHL	P40337	D0	1~213	ELOC	Q15369	D0	1~112	VHL	S168C	-0.002
SORBS2	O94875	D4	481~680	FAT1	Q14517	D10	1441~1640	FAT1	S1600W	-0.003
VHL	P40337	D2	59~213	HUWE1	Q7Z6Z7	D2	161~360	VHL	L178M	-0.003
VHL	P40337	D0	1~213	ELOC	Q15369	D0	1~112	VHL	I151F	-0.004
VHL	P40337	D0	1~213	ELOC	Q15369	D0	1~112	VHL	I151N	-0.004
VHL	P40337	D0	1~213	ELOC	Q15369	D0	1~112	VHL	I151S	-0.004
VHL	P40337	D0	1~213	ELOC	Q15369	D0	1~112	VHL	L128P	-0.004
ELOC	Q15369	D1	1~112	ASB1	Q9Y576	D2	38~335	ELOC	A96S	-0.005
ING1	Q9UK53	D1	1~185	TRRAP	Q9Y4A5	D1	1~200	ING1	S59L	-0.005
VHL	P40337	D0	1~213	ASTL	Q6HA08	D0	1~431	VHL	I109S	-0.005
COL4A2	P08572	D5	641~840	VHL	P40337	D2	59~213	VHL	A149D	-0.006
SOCS1	O15524	D0	1~211	ELOC	Q15369	D0	1~112	ELOC	A96S	-0.006
COL4A2	P08572	D5	641~840	VHL	P40337	D2	59~213	VHL	I151S	-0.007
COL4A2	P08572	D5	641~840	VHL	P40337	D2	59~213	VHL	I151T	-0.007
COL4A2	P08572	D5	641~840	VHL	P40337	D2	59~213	VHL	S80R	-0.007
ELOC	Q15369	D1	1~112	ASB1	Q9Y576	D1	1~37	ELOC	A96S	-0.007
RB1	P06400	D0	1~928	E2F1	Q01094	D0	1~437	RB1	V654M	-0.008
TP53	P04637	D3	298~393	TP63	Q9H3D4	D3	162~446	TP53	K351N	-0.008
COL4A2	P08572	D4	481~680	VHL	P40337	D2	59~213	VHL	I151N	-0.009
COL4A2	P08572	D4	481~680	VHL	P40337	D2	59~213	VHL	I151T	-0.009
TP73	O15350	D0	1~636	TP53	P04637	D0	1~393	TP53	K351N	-0.009
VHL	P40337	D0	1~213	ELOC	Q15369	D0	1~112	VHL	I151T	-0.009
COL4A2	P08572	D4	481~680	VHL	P40337	D2	59~213	VHL	I151S	-0.01
SFPQ	P23246	D0	1~707	NONO	Q15233	D0	1~471	SFPQ	D354G	-0.01
CUL3	Q13618	D2	26~768	ANK1	P16157	D1	1~913	CUL3	F597L	-0.013
ATM	Q13315	D3	161~360	USP34	Q70CQ2	D22	3361~3546	ATM	L167F	-0.014
ELOC	Q15369	D1	1~112	ELOA	Q14241	D6	574~684	ELOC	A96S	-0.015
SOCS1	O15524	D0	1~211	ELOC	Q15369	D0	1~112	SOCS1	A184V	-0.015
VHL	P40337	D0	1~213	ASTL	Q6HA08	D0	1~431	VHL	A149P	-0.015
SFPQ	P23246	D0	1~707	PSPC1	Q8WXF1	D0	1~523	SFPQ	S341Y	-0.016
ARID1A	O14497	D14	1641~1751,1819~1867,1905~2285	SMARCD2	Q92925	D2	139~531	ARID1A	I2275T	-0.017
MITF	O75030	D0	1~526	TFE3	P19532	D0	1~575	TFE3	P374H	-0.017
CUL3	Q13618	D2	26~768	KLHL5	Q96PQ7	D1	1~195	CUL3	T442R	-0.019
CYBA	P13498	D0	1~195	VHL	P40337	D0	1~213	VHL	L184R	-0.021
MTOR	P42345	D3	601~1000	RICTOR	Q6R327	D3	1064~1263	MTOR	R755H	-0.021
ARID1A	O14497	D14	1641~1751,1819~1867,1905~2285	SMARCD3	Q6STE5	D2	103~483	ARID1A	I2275T	-0.023
MAML2	Q8IZL2	D1	1~200	MAML1	Q92585	D4	21~60,617~662	MAML2	R41Q	-0.023
FLCN	Q8NFG4	D2	1~27,78~579	FNIP1	Q8TF40	D4	33~63,119~168,292~557,985~1166	FLCN	R194L	-0.024
ASXL2	Q76L83	D3	268~368	BAP1	Q92560	D1	1~270,538~576,622~699	BAP1	D11Y	-0.026
VHL	P40337	D0	1~213	ELOC	Q15369	D0	1~112	VHL	L128H	-0.026
PIK3R1	P27986	D2	320~724	PIK3CA	P42336	D1	1~1068	PIK3CA	E81K	-0.027
FLCN	Q8NFG4	D2	1~27,78~579	FNIP2	Q9P278	D3	1~72,121~177,301~571,926~1114	FLCN	R194L	-0.028
VHL	P40337	D0	1~213	ELOC	Q15369	D0	1~112	VHL	D121V	-0.029
VHL	P40337	D0	1~213	ASTL	Q6HA08	D0	1~431	VHL	N78S	-0.032
ASXL1	Q8IXJ9	D3	249~354	BAP1	Q92560	D1	1~270,538~576,622~699	BAP1	E148K	-0.034
VHL	P40337	D0	1~213	ASTL	Q6HA08	D0	1~431	VHL	N78Y	-0.034
BAP1	Q92560	D1	1~270,538~576,622~699	ASXL3	Q9C0F0	D3	248~348	BAP1	D11Y	-0.035
ARID1A	O14497	D14	1641~1751,1819~1867,1905~2285	SMARCD1	Q96GM5	D2	130~515	ARID1A	I2275T	-0.039
COL4A2	P08572	D4	481~680	VHL	P40337	D2	59~213	VHL	N150K	-0.039
PIK3R1	P27986	D2	320~724	PIK3CA	P42336	D1	1~1068	PIK3CA	S72G	-0.039
RBX1	P62877	D0	1~108	CUL3	Q13618	D0	1~768	CUL3	T442R	-0.039
COL4A2	P08572	D4	481~680	VHL	P40337	D2	59~213	VHL	S80R	-0.041
FLCN	Q8NFG4	D2	1~27,78~579	FNIP2	Q9P278	D3	1~72,121~177,301~571,926~1114	FNIP2	L1073R	-0.041
CYBA	P13498	D0	1~195	VHL	P40337	D0	1~213	VHL	L184P	-0.047
HDAC1	Q13547	D1	1~392	SPEN	Q96T58	D6	801~1000	HDAC1	F205L	-0.047
VHL	P40337	D0	1~213	ASTL	Q6HA08	D0	1~431	VHL	N78K	-0.049
VHL	P40337	D0	1~213	ELOC	Q15369	D0	1~112	VHL	N78S	-0.052
VHL	P40337	D0	1~213	ELOC	Q15369	D0	1~112	VHL	D121G	-0.062
VHL	P40337	D0	1~213	ASTL	Q6HA08	D0	1~431	VHL	S80R	-0.064
VHL	P40337	D0	1~213	ASTL	Q6HA08	D0	1~431	VHL	S80N	-0.065
ELOC	Q15369	D1	1~112	ELOB	Q15370	D1	1~118	ELOC	A96S	-0.066
VHL	P40337	D0	1~213	ASTL	Q6HA08	D0	1~431	VHL	S80I	-0.072
ASXL2	Q76L83	D3	268~368	BAP1	Q92560	D1	1~270,538~576,622~699	BAP1	E148K	-0.075
ARID1A	O14497	D14	1641~1751,1819~1867,1905~2285	SMARCD3	Q6STE5	D2	103~483	ARID1A	S1961N	-0.08
VHL	P40337	D0	1~213	ELOC	Q15369	D0	1~112	VHL	N78K	-0.097
VHL	P40337	D0	1~213	ASTL	Q6HA08	D0	1~431	VHL	N78D	-0.098
VHL	P40337	D0	1~213	ELOC	Q15369	D0	1~112	VHL	D187Y	-0.108
BAP1	Q92560	D1	1~270,538~576,622~699	ASXL3	Q9C0F0	D3	248~348	BAP1	E148K	-0.115
GTF3C1	Q12789	D6	1246~1410	MTOR	P42345	D1	1~400	GTF3C1	I1323L	-0.119
MTOR	P42345	D6	1501~1900	RICTOR	Q6R327	D4	1224~1418	RICTOR	S1323R	-0.12
NUMB	P49757	D3	196~395	MTOR	P42345	D6	1501~1900	MTOR	E1799K	-0.132
VHL	P40337	D0	1~213	ELOC	Q15369	D0	1~112	VHL	N78Y	-0.141
VHL	P40337	D0	1~213	ELOC	Q15369	D0	1~112	VHL	D121Y	-0.145
RB1	P06400	D2	53~854	E2F1	Q01094	D3	304~437	RB1	I470M	-0.148
COL4A2	P08572	D5	641~840	VHL	P40337	D2	59~213	VHL	N150K	-0.149
CCNB2	O95067	D1	1~115	PKMYT1	Q99640	D2	73~373	CCNB2	S11R	-0.252
CUL3	Q13618	D2	26~768	ANK1	P16157	D1	1~913	CUL3	T442R	-0.368

## Sheet: PDB
Supplemental Table S2 Tab 2: This table reports differences in free energy changes of RCC mutations mapped to interfaces of experimentally determined protein complexes. Mutations with scores above 1.4 are highlighted in yellow.
Protein1	UniProt_Accession1	PDB_chain1	Protein2	UniProt_Accession2	PDB_chain2	Mutated Protein	Mutation	DDG
VHL	P40337	4ajy_D	ELOC	Q15369	4ajy_B	VHL	L158P	6.04
VHL	P40337	4ajy_D	ELOC	Q15369	4ajy_B	VHL	C162R	5.39
KEAP1	Q14145	3wn7_A	NFE2L2	Q16236	3wn7_B	NFE2L2	D29Y	5.249
VHL	P40337	4ajy_D	ELOC	Q15369	4ajy_B	VHL	C162Y	4.599
VHL	P40337	4ajy_D	ELOC	Q15369	4ajy_B	VHL	C162F	4.076
KEAP1	Q14145	3wn7_A	NFE2L2	Q16236	3wn7_B	NFE2L2	D29H	3.86
VHL	P40337	4ajy_D	ELOC	Q15369	4ajy_B	VHL	L158V	3.766
VHL	P40337	4ajy_D	ELOC	Q15369	4ajy_B	VHL	L158Q	3.667
VHL	P40337	4ajy_D	ELOC	Q15369	4ajy_B	VHL	L158R	3.576
TP53	P04637	2mej_B	BCL2L1	Q07817	2mej_A	TP53	C242F	3.439
KEAP1	Q14145	3wn7_A	NFE2L2	Q16236	3wn7_B	NFE2L2	L30R	3.317
ELOC	Q15369	3zkj_B	ASB9	Q96DX5	3zkj_A	ELOC	Y79C	3.02
ELOC	Q15369	3zkj_B	ASB9	Q96DX5	3zkj_A	ELOC	Y79S	2.997
ELOC	Q15369	3zkj_B	ASB9	Q96DX5	3zkj_A	ELOC	Y79N	2.979
SOCS2	O14508	2c9w_A	ELOC	Q15369	2c9w_C	ELOC	Y79C	2.953
SOCS2	O14508	2c9w_A	ELOC	Q15369	2c9w_C	ELOC	Y79S	2.917
SOCS2	O14508	2c9w_A	ELOC	Q15369	2c9w_C	ELOC	Y79N	2.894
VHL	P40337	4ajy_D	ELOC	Q15369	4ajy_B	ELOC	Y79C	2.892
VHL	P40337	4ajy_D	ELOC	Q15369	4ajy_B	ELOC	Y79N	2.836
VHL	P40337	4ajy_D	ELOC	Q15369	4ajy_B	ELOC	Y79S	2.829
SOCS4	Q8WXH5	2izv_A	ELOC	Q15369	2izv_C	ELOC	Y79C	2.802
SOCS4	Q8WXH5	2izv_A	ELOC	Q15369	2izv_C	ELOC	Y79S	2.736
SOCS4	Q8WXH5	2izv_A	ELOC	Q15369	2izv_C	ELOC	Y79N	2.722
VHL	P40337	4ajy_D	ELOC	Q15369	4ajy_B	ELOC	A100P	2.718
ELOC	Q15369	3zkj_B	ASB9	Q96DX5	3zkj_A	ELOC	A100P	2.711
KEAP1	Q14145	3wn7_A	NFE2L2	Q16236	3wn7_B	NFE2L2	G31A	2.668
VHL	P40337	4ajy_D	ELOC	Q15369	4ajy_B	VHL	L163P	2.598
KEAP1	Q14145	3wn7_A	NFE2L2	Q16236	3wn7_B	NFE2L2	L30H	2.515
SOCS2	O14508	2c9w_A	ELOC	Q15369	2c9w_C	ELOC	A100P	2.453
SOCS4	Q8WXH5	2izv_A	ELOC	Q15369	2izv_C	ELOC	A100P	2.432
ELOC	Q15369	3zkj_B	ASB9	Q96DX5	3zkj_A	ELOC	Y79F	2.429
VHL	P40337	4ajy_D	ELOC	Q15369	4ajy_B	ELOC	Y79F	2.367
VHL	P40337	4ajy_D	ELOC	Q15369	4ajy_B	VHL	L163H	2.362
VHL	P40337	1lm8_C	HIF1A	Q16665	1lm8_D	VHL	R107G	2.319
VHL	P40337	6i7q_D	EPAS1	Q99814	6i7q_C	VHL	W88R	2.309
VHL	P40337	1lm8_C	HIF1A	Q16665	1lm8_D	VHL	R107P	2.305
SOCS4	Q8WXH5	2izv_A	ELOC	Q15369	2izv_C	ELOC	Y79F	2.288
TP53	P04637	1kzy_B	TP53BP1	Q12888	1kzy_D	TP53	G245D	2.275
CNOT1	A5YKK6	4cru_A	CNOT9	Q92600	4cru_B	CNOT9	P75S	2.273
VHL	P40337	6i7q_D	EPAS1	Q99814	6i7q_C	VHL	R107G	2.268
KEAP1	Q14145	3wn7_A	NFE2L2	Q16236	3wn7_B	NFE2L2	D29G	2.265
SOCS2	O14508	2c9w_A	ELOC	Q15369	2c9w_C	ELOC	Y79F	2.254
TP53	P04637	1ycs_A	TP53BP2	Q13625	1ycs_B	TP53	R248W	2.236
VHL	P40337	6i7q_D	EPAS1	Q99814	6i7q_C	VHL	R107P	2.206
VHL	P40337	4ajy_D	ELOC	Q15369	4ajy_B	VHL	L184P	2.172
TP53	P04637	1kzy_B	TP53BP1	Q12888	1kzy_D	TP53	G245S	2.151
VHL	P40337	1lm8_C	HIF1A	Q16665	1lm8_D	VHL	W88R	2.141
VHL	P40337	1lm8_C	HIF1A	Q16665	1lm8_D	VHL	W88C	2.122
VHL	P40337	1lm8_C	HIF1A	Q16665	1lm8_D	VHL	Y112D	2.114
VHL	P40337	4ajy_D	ELOC	Q15369	4ajy_B	VHL	L184R	2.105
VHL	P40337	1lm8_C	HIF1A	Q16665	1lm8_D	VHL	H110P	2.083
VHL	P40337	6i7q_D	EPAS1	Q99814	6i7q_C	VHL	W88C	2.083
KEAP1	Q14145	3wn7_A	NFE2L2	Q16236	3wn7_B	NFE2L2	D29V	2.07
VHL	P40337	6i7q_D	EPAS1	Q99814	6i7q_C	VHL	H110P	2.061
TP53	P04637	1ycs_A	TP53BP2	Q13625	1ycs_B	TP53	R248L	2.03
VHL	P40337	6i7q_D	EPAS1	Q99814	6i7q_C	VHL	Y112D	1.985
VHL	P40337	4ajy_D	ELOC	Q15369	4ajy_B	VHL	R161P	1.978
VHL	P40337	1lm8_C	HIF1A	Q16665	1lm8_D	VHL	Y112C	1.969
VHL	P40337	4ajy_D	ELOC	Q15369	4ajy_B	VHL	L178P	1.943
CNOT1	A5YKK6	4cru_A	CNOT9	Q92600	4cru_B	CNOT9	P79A	1.874
VHL	P40337	6i7q_D	EPAS1	Q99814	6i7q_C	VHL	Y112C	1.861
BRD4	O60885	7khh_D	VHL	P40337	7khh_C	VHL	Y98D	1.856
VHL	P40337	4ajy_D	ELOC	Q15369	4ajy_B	VHL	L178R	1.844
TP53	P04637	1ycs_A	TP53BP2	Q13625	1ycs_B	TP53	C242F	1.825
VHL	P40337	1lm8_C	HIF1A	Q16665	1lm8_D	VHL	W88L	1.812
CUL3	Q13618	4ap2_B	KLHL11	Q9NVR0	4ap2_A	CUL3	Y62H	1.798
VHL	P40337	6i7q_D	EPAS1	Q99814	6i7q_C	VHL	W88L	1.772
SPOP	O43791	4eoz_B	CUL3	Q13618	4eoz_D	CUL3	Y62H	1.765
VHL	P40337	6i7q_D	EPAS1	Q99814	6i7q_C	VHL	Y98D	1.751
VHL	P40337	1lm8_C	HIF1A	Q16665	1lm8_D	VHL	Y98D	1.748
BRD4	O60885	7khh_D	VHL	P40337	7khh_C	VHL	W88C	1.74
VHL	P40337	4ajy_D	ELOC	Q15369	4ajy_B	VHL	L178M	1.729
BRD4	O60885	7khh_D	VHL	P40337	7khh_C	VHL	R107P	1.727
ARID1A	O14497	6lth_B	SMARCA4	P51532	6lth_A	ARID1A	C1983S	1.71
ELOC	Q15369	4ajy_B	ELOB	Q15370	4ajy_A	ELOC	Y79S	1.688
BRD4	O60885	7khh_D	VHL	P40337	7khh_C	VHL	R107G	1.674
BRD4	O60885	7khh_D	VHL	P40337	7khh_C	VHL	W88R	1.672
VHL	P40337	6i7q_D	EPAS1	Q99814	6i7q_C	VHL	H115R	1.663
CUL3	Q13618	5nlb_B	KEAP1	Q14145	5nlb_A	CUL3	R59S	1.659
ELOC	Q15369	4ajy_B	ELOB	Q15370	4ajy_A	ELOC	Y79C	1.649
ELOC	Q15369	4ajy_B	ELOB	Q15370	4ajy_A	ELOC	Y79N	1.618
TP53	P04637	2ruk_A	GTF2H1	P32780	2ruk_B	GTF2H1	C52F	1.616
VHL	P40337	4ajy_D	ELOC	Q15369	4ajy_B	VHL	V165D	1.612
CLTB	P09497	6sct_O	CLTC	Q00610	6sct_H	CLTC	W1587G	1.604
RAD21	O60216	6qnx_B	STAG2	Q8N3U4	6qnx_A	STAG2	H337R	1.6
CUL3	Q13618	4hxi_B	KLHL3	Q9UH77	4hxi_A	CUL3	Y62H	1.577
BRD4	O60885	7khh_D	VHL	P40337	7khh_C	VHL	L85P	1.573
TP53	P04637	1kzy_B	TP53BP1	Q12888	1kzy_D	TP53	H178Q	1.573
CUL3	Q13618	5nlb_B	KEAP1	Q14145	5nlb_A	CUL3	Y62H	1.556
RAD21	O60216	6qnx_B	STAG2	Q8N3U4	6qnx_A	STAG2	R216Q	1.531
TP53	P04637	1kzy_B	TP53BP1	Q12888	1kzy_D	TP53	R248W	1.522
RAD21	O60216	6qnx_B	STAG2	Q8N3U4	6qnx_A	RAD21	L393F	1.519
VHL	P40337	6i7q_D	EPAS1	Q99814	6i7q_C	VHL	H115Q	1.513
VHL	P40337	1lm8_C	HIF1A	Q16665	1lm8_D	VHL	H115Y	1.512
TP53	P04637	1ycs_A	TP53BP2	Q13625	1ycs_B	TP53	S241Y	1.5
VHL	P40337	1lm8_C	HIF1A	Q16665	1lm8_D	VHL	H115Q	1.488
ARID1A	O14497	6lth_B	SMARCE1	Q969G3	6lth_G	ARID1A	E1647G	1.477
VHL	P40337	1lm8_C	HIF1A	Q16665	1lm8_D	VHL	H115R	1.476
ERCC2	P18074	6o9m_A	GTF2H1	P32780	6o9m_B	GTF2H1	L171M	1.464
VHL	P40337	1lm8_C	HIF1A	Q16665	1lm8_D	VHL	I109S	1.458
BRD4	O60885	7khh_D	VHL	P40337	7khh_C	VHL	W88L	1.456
VHL	P40337	4ajy_D	ELOC	Q15369	4ajy_B	VHL	V166G	1.45
ARID1A	O14497	6lth_B	SMARCC2	Q8TAQ2	6lth_E	ARID1A	E1647G	1.44
VHL	P40337	6i7q_D	EPAS1	Q99814	6i7q_C	VHL	H115Y	1.435
TP53	P04637	2mej_B	BCL2L1	Q07817	2mej_A	TP53	C275Y	1.434
VHL	P40337	1lm8_C	HIF1A	Q16665	1lm8_D	VHL	H115N	1.432
TP53	P04637	1kzy_B	TP53BP1	Q12888	1kzy_D	TP53	R248L	1.42
VHL	P40337	1lm8_C	HIF1A	Q16665	1lm8_D	VHL	R79P	1.414
VHL	P40337	4ajy_D	ELOC	Q15369	4ajy_B	VHL	V155M	1.405
H3-4	Q16695	7ea8_B	SETD2	Q9BYW2	7ea8_A	SETD2	Y1666H	1.403
H3C1	P68431	7ea8_B	SETD2	Q9BYW2	7ea8_A	SETD2	Y1666H	1.403
CUL3	Q13618	4hxi_B	KLHL3	Q9UH77	4hxi_A	CUL3	R59S	1.39
TP53	P04637	1ycs_A	TP53BP2	Q13625	1ycs_B	TP53	S241F	1.383
VHL	P40337	6i7q_D	EPAS1	Q99814	6i7q_C	VHL	H115N	1.372
TP53	P04637	1ycs_A	TP53BP2	Q13625	1ycs_B	TP53	S241C	1.37
VHL	P40337	6gmn_C	ELOC	Q15369	6gmn_K	VHL	R107G	1.343
VHL	P40337	4wqo_A	CUL2	Q13617	4wqo_D	VHL	D187Y	1.342
SOCS3	O14543	2jz3_A	ELOC	Q15369	2jz3_C	ELOC	Y79C	1.335
SFPQ	P23246	5wpa_A	PSPC1	Q8WXF1	5wpa_B	SFPQ	D354G	1.319
VHL	P40337	6i7q_D	EPAS1	Q99814	6i7q_C	VHL	I109S	1.316
FLCN	Q8NFG4	6ulg_A	FNIP2	Q9P278	6ulg_I	FNIP2	S528Y	1.305
VHL	P40337	4ajy_D	ELOC	Q15369	4ajy_B	VHL	K159N	1.305
SOCS3	O14543	2jz3_A	ELOC	Q15369	2jz3_C	ELOC	Y79N	1.303
SOCS3	O14543	2jz3_A	ELOC	Q15369	2jz3_C	ELOC	Y79S	1.303
SPTBN4	Q9H254	6m3r_B	ANK3	Q12955	6m3r_A	ANK3	R1023P	1.299
VHL	P40337	6i7q_D	EPAS1	Q99814	6i7q_C	VHL	R79P	1.291
TP53	P04637	6rz3_A	PPP1R13L	Q8WUF5	6rz3_B	TP53	E286G	1.287
MET	P08581	7mo9_C	HGF	P14210	7mo9_A	MET	R426C	1.282
VHL	P40337	6gmn_C	ELOC	Q15369	6gmn_K	VHL	R107P	1.279
VHL	P40337	1lm8_C	HIF1A	Q16665	1lm8_D	VHL	H110Y	1.276
ELOC	Q15369	4ajy_B	ELOB	Q15370	4ajy_A	ELOC	Y79F	1.25
MTOR	P42345	5wbu_A	AKT1S1	Q96B36	5wbu_D	AKT1S1	M222R	1.242
TP53	P04637	6rz3_A	PPP1R13L	Q8WUF5	6rz3_B	TP53	R282W	1.226
TP53	P04637	2mej_B	BCL2L1	Q07817	2mej_A	TP53	R248W	1.224
SFPQ	P23246	7lrq_A	NONO	Q15233	7lrq_B	SFPQ	D354G	1.215
WDR5	P61964	6kiw_N	KMT2C	Q8NEZ4	6kiw_K	WDR5	F133L	1.208
VHL	P40337	4wqo_A	CUL2	Q13617	4wqo_D	VHL	R182G	1.199
SOCS3	O14543	2jz3_A	ELOC	Q15369	2jz3_C	ELOC	A100P	1.195
VHL	P40337	6gmn_C	ELOC	Q15369	6gmn_K	VHL	T105R	1.174
VHL	P40337	4ajy_D	ELOC	Q15369	4ajy_B	VHL	R82P	1.147
CUL3	Q13618	4ap2_B	KLHL11	Q9NVR0	4ap2_A	CUL3	R59S	1.143
CUL3	Q13618	4hxi_B	KLHL3	Q9UH77	4hxi_A	CUL3	L52V	1.14
SPOP	O43791	4eoz_B	CUL3	Q13618	4eoz_D	CUL3	L52V	1.139
PIK3R1	P27986	4jps_B	PIK3CA	P42336	4jps_A	PIK3CA	R357G	1.13
TP53	P04637	2mej_B	BCL2L1	Q07817	2mej_A	TP53	H178Q	1.107
MTOR	P42345	5h64_A	RPTOR	Q8N122	5h64_E	MTOR	R755H	1.105
MTOR	P42345	5h64_A	RPTOR	Q8N122	5h64_E	MTOR	R755C	1.101
CUL3	Q13618	5nlb_B	KEAP1	Q14145	5nlb_A	CUL3	L52V	1.096
CUL3	Q13618	4ap2_B	KLHL11	Q9NVR0	4ap2_A	CUL3	L52V	1.089
PIK3R1	P27986	4jps_B	PIK3CA	P42336	4jps_A	PIK3CA	E542K	1.088
VHL	P40337	4ajy_D	ELOC	Q15369	4ajy_B	VHL	L169P	1.074
VHL	P40337	1lm8_C	HIF1A	Q16665	1lm8_D	VHL	N78Y	1.067
VHL	P40337	1lm8_C	HIF1A	Q16665	1lm8_D	VHL	I109N	1.063
VHL	P40337	6i7q_D	EPAS1	Q99814	6i7q_C	VHL	T105R	1.046
SPOP	O43791	4eoz_B	CUL3	Q13618	4eoz_D	CUL3	R59S	1.029
VHL	P40337	1lm8_C	HIF1A	Q16665	1lm8_D	VHL	N78D	1.025
VHL	P40337	6i7q_D	EPAS1	Q99814	6i7q_C	EPAS1	Q541H	1.023
VHL	P40337	1lm8_C	HIF1A	Q16665	1lm8_D	VHL	N78S	1.015
VHL	P40337	6i7q_D	EPAS1	Q99814	6i7q_C	VHL	I109N	1.011
ELOC	Q15369	4ajy_B	ELOB	Q15370	4ajy_A	ELOC	A100P	0.997
VHL	P40337	4ajy_D	ELOC	Q15369	4ajy_B	VHL	T157I	0.988
VHL	P40337	1lm8_C	HIF1A	Q16665	1lm8_D	VHL	T105R	0.985
TP53	P04637	1ycs_A	TP53BP2	Q13625	1ycs_B	TP53	H178Q	0.97
VHL	P40337	6i7q_D	EPAS1	Q99814	6i7q_C	VHL	H110Y	0.969
SFPQ	P23246	5wpa_A	PSPC1	Q8WXF1	5wpa_B	PSPC1	D283E	0.968
ARID1A	O14497	6lth_B	SMARCE1	Q969G3	6lth_G	SMARCE1	R201S	0.965
SOCS3	O14543	2jz3_A	ELOC	Q15369	2jz3_C	ELOC	Y79F	0.965
TP53	P04637	2mej_B	BCL2L1	Q07817	2mej_A	TP53	R196P	0.963
KEAP1	Q14145	6w66_C	FBXL17	Q9UF56	6w66_B	FBXL17	R397H	0.958
TP53	P04637	2mej_B	BCL2L1	Q07817	2mej_A	TP53	S241Y	0.929
VHL	P40337	1lm8_C	HIF1A	Q16665	1lm8_D	VHL	N78K	0.922
TP53	P04637	2mej_B	BCL2L1	Q07817	2mej_A	TP53	R248L	0.908
TP53	P04637	2mej_B	BCL2L1	Q07817	2mej_A	TP53	S241C	0.907
ARID1A	O14497	6lth_B	SMARCD1	Q96GM5	6lth_F	ARID1A	S1961N	0.906
CUL2	Q13617	4wqo_D	ELOC	Q15369	4wqo_C	CUL2	R106M	0.905
CLTB	P09497	6sct_O	CLTC	Q00610	6sct_I	CLTB	V147E	0.886
PIK3R1	P27986	4jps_B	PIK3CA	P42336	4jps_A	PIK3CA	R357L	0.881
TP53	P04637	2mej_B	BCL2L1	Q07817	2mej_A	TP53	S241F	0.874
TP53	P04637	2mej_B	BCL2L1	Q07817	2mej_A	TP53	N239D	0.871
VHL	P40337	4ajy_D	ELOC	Q15369	4ajy_B	VHL	P154L	0.865
PSPC1	Q8WXF1	3sde_A	NONO	Q15233	3sde_B	NONO	E234D	0.839
CNOT1	A5YKK6	4cru_A	CNOT9	Q92600	4cru_B	CNOT9	T202M	0.827
SFPQ	P23246	7lrq_A	NONO	Q15233	7lrq_B	NONO	E234D	0.827
RHEB	Q15382	6bcu_E	MTOR	P42345	6bcu_A	RHEB	E40Q	0.813
BRD4	O60885	7khh_D	VHL	P40337	7khh_C	VHL	Q96P	0.807
VHL	P40337	4ajy_D	ELOC	Q15369	4ajy_B	VHL	V165L	0.797
PIK3R1	P27986	4jps_B	PIK3CA	P42336	4jps_A	PIK3CA	E545K	0.772
ERCC2	P18074	6ro4_E	GTF2H2	Q13888	6ro4_G	ERCC2	H613L	0.771
TP53	P04637	2mej_B	BCL2L1	Q07817	2mej_A	TP53	N239S	0.759
CLTB	P09497	6sct_O	CLTC	Q00610	6sct_I	CLTC	E1605K	0.751
BRD4	O60885	7khh_D	VHL	P40337	7khh_C	VHL	I109S	0.722
BRD4	O60885	7khh_D	VHL	P40337	7khh_C	VHL	I109N	0.72
ARNT	P27540	4h6j_B	HIF1A	Q16665	4h6j_A	HIF1A	I324V	0.709
ARID1A	O14497	6lth_B	SMARCC2	Q8TAQ2	6lth_D	SMARCC2	N451I	0.699
CUL3	Q13618	4hxi_B	KLHL3	Q9UH77	4hxi_A	KLHL3	S128N	0.686
ERCC2	P18074	6o9m_A	GTF2H1	P32780	6o9m_B	ERCC2	K603T	0.686
SMARCB1	Q12824	5gjk_B	SMARCC1	Q92922	5gjk_A	SMARCB1	E184K	0.664
SMARCB1	Q12824	5gjk_B	SMARCC2	Q8TAQ2	5gjk_A	SMARCB1	E184K	0.664
VHL	P40337	4ajy_D	ELOC	Q15369	4ajy_B	VHL	Q132H	0.663
ARID1A	O14497	6lth_B	SMARCA4	P51532	6lth_A	ARID1A	A2065T	0.658
VHL	P40337	4ajy_D	ELOC	Q15369	4ajy_B	VHL	R79P	0.644
CNOT1	A5YKK6	4crw_A	DDX6	P26196	4crw_B	DDX6	S330T	0.641
SOCS3	O14543	2jz3_A	ELOC	Q15369	2jz3_C	ELOC	A96S	0.638
PCNA	P12004	4rjf_C	CDKN1A	P38936	4rjf_D	PCNA	D120N	0.627
AP2B1	P63010	6yai_B	CLTC	Q00610	6yai_D	CLTC	I718F	0.616
TP53	P04637	2mej_B	BCL2L1	Q07817	2mej_A	TP53	Q136L	0.578
PDHB	P11177	3exg_D	PDHA1	P08559	3exg_E	PDHA1	R302L	0.568
TP53	P04637	2l14_B	CREBBP	Q92793	2l14_A	TP53	N30I	0.56
ARRB1	P49407	3gc3_A	CLTC	Q00610	3gc3_B	CLTC	N92I	0.548
PSPC1	Q8WXF1	3sde_A	NONO	Q15233	3sde_B	PSPC1	D283E	0.526
VHL	P40337	4ajy_D	ELOC	Q15369	4ajy_B	VHL	V155L	0.52
FLCN	Q8NFG4	6ulg_A	FNIP2	Q9P278	6ulg_I	FLCN	R194L	0.513
TP53	P04637	6xre_M	POLR2A	P24928	6xre_A	TP53	N30I	0.513
TSC2	P49815	7dl2_B	TSC1	Q92574	7dl2_A	TSC2	S1002F	0.491
VHL	P40337	4wqo_A	CUL2	Q13617	4wqo_D	VHL	K159N	0.49
CLTB	P09497	6sct_O	CLTC	Q00610	6sct_I	CLTC	K1415M	0.489
SMARCB1	Q12824	6lth_C	DPF2	Q92785	6lth_H	DPF2	Q45E	0.453
VHL	P40337	4ajy_D	ELOC	Q15369	4ajy_B	VHL	L153P	0.435
TP53	P04637	1ycs_A	TP53BP2	Q13625	1ycs_B	TP53	N239D	0.415
ARNT	P27540	4h6j_B	HIF1A	Q16665	4h6j_A	HIF1A	Q320L	0.387
ELOC	Q15369	2ma9_C	ELOB	Q15370	2ma9_B	ELOB	V117M	0.349
PIK3R1	P27986	4l23_B	PIK3CA	P42336	4l23_A	PIK3R1	N595I	0.344
TSC2	P49815	7dl2_B	TSC1	Q92574	7dl2_A	TSC2	V319L	0.342
TP53	P04637	2mej_B	BCL2L1	Q07817	2mej_A	TP53	M237I	0.317
VHL	P40337	6i7q_D	EPAS1	Q99814	6i7q_C	VHL	S65L	0.314
BRD4	O60885	7khh_D	VHL	P40337	7khh_C	VHL	P86L	0.288
TP53	P04637	2mej_B	BCL2L1	Q07817	2mej_A	TP53	G245D	0.285
ARRB1	P49407	3gc3_A	CLTC	Q00610	3gc3_B	CLTC	I62V	0.281
TP53	P04637	2mzd_B	EP300	Q09472	2mzd_A	EP300	K1760R	0.275
KEAP1	Q14145	3wn7_A	NFE2L2	Q16236	3wn7_B	NFE2L2	W24R	0.252
VHL	P40337	1lm8_C	HIF1A	Q16665	1lm8_D	VHL	S111R	0.233
MYC	P01106	6g6k_A	MAX	P61244	6g6k_B	MYC	P382L	0.222
TP53	P04637	1ycs_A	TP53BP2	Q13625	1ycs_B	TP53	N239S	0.222
VHL	P40337	4wqo_A	CUL2	Q13617	4wqo_D	VHL	L178P	0.201
PDHB	P11177	2ozl_D	PDHA1	P08559	2ozl_C	PDHB	R105L	0.181
TP53	P04637	1ycs_A	TP53BP2	Q13625	1ycs_B	TP53	R175H	0.181
VHL	P40337	6i7q_D	EPAS1	Q99814	6i7q_C	VHL	L101P	0.163
PDHB	P11177	2ozl_D	PDHA1	P08559	2ozl_A	PDHA1	R288H	0.153
H3-4	Q16695	7ea8_B	SETD2	Q9BYW2	7ea8_A	SETD2	C1499R	0.145
H3C1	P68431	7ea8_B	SETD2	Q9BYW2	7ea8_A	SETD2	C1499R	0.145
VHL	P40337	1lm8_C	HIF1A	Q16665	1lm8_D	VHL	L101P	0.132
VHL	P40337	4ajy_D	ELOC	Q15369	4ajy_B	VHL	L188R	0.126
VHL	P40337	4wqo_A	CUL2	Q13617	4wqo_D	VHL	L184P	0.112
PDHB	P11177	2ozl_D	PDHA1	P08559	2ozl_A	PDHB	K68N	0.109
VHL	P40337	6i7q_D	EPAS1	Q99814	6i7q_C	VHL	S65W	0.108
VHL	P40337	4ajy_D	ELOC	Q15369	4ajy_B	VHL	L129P	0.107
BRD4	O60885	5t35_A	VHL	P40337	5t35_D	VHL	S72P	0.092
VHL	P40337	6i7q_D	EPAS1	Q99814	6i7q_C	VHL	S111R	0.086
VHL	P40337	4ajy_D	ELOC	Q15369	4ajy_B	VHL	N78D	0.084
VHL	P40337	4ajy_D	ELOC	Q15369	4ajy_B	VHL	L188P	0.082
VHL	P40337	1lm8_C	HIF1A	Q16665	1lm8_D	VHL	S72P	0.079
VHL	P40337	6i7q_D	EPAS1	Q99814	6i7q_C	VHL	S72P	0.079
VHL	P40337	6i7q_D	EPAS1	Q99814	6i7q_C	VHL	N78D	0.078
TP53	P04637	1ycs_A	TP53BP2	Q13625	1ycs_B	TP53	G245D	0.075
BRD4	O60885	5t35_A	VHL	P40337	5t35_D	VHL	V74D	0.071
VHL	P40337	1lm8_C	HIF1A	Q16665	1lm8_D	VHL	S65L	0.071
TP53	P04637	1ycs_A	TP53BP2	Q13625	1ycs_B	TP53	R273H	0.069
VHL	P40337	1lm8_C	HIF1A	Q16665	1lm8_D	VHL	S111G	0.064
BRD4	O60885	7khh_D	VHL	P40337	7khh_C	VHL	P86T	0.063
MET	P08581	7mo8_B	HGF	P14210	7mo8_A	HGF	D358N	0.061
H3-4	Q16695	7ea8_B	SETD2	Q9BYW2	7ea8_A	SETD2	D1665V	0.059
H3C1	P68431	7ea8_B	SETD2	Q9BYW2	7ea8_A	SETD2	D1665V	0.059
VHL	P40337	4ajy_D	ELOC	Q15369	4ajy_B	VHL	N78S	0.059
VHL	P40337	6hr2_B	ELOB	Q15370	6hr2_D	VHL	L188R	0.058
BRD4	O60885	5t35_A	VHL	P40337	5t35_D	VHL	V74G	0.055
VHL	P40337	4wqo_A	CUL2	Q13617	4wqo_D	VHL	L188R	0.055
ARID1A	O14497	6lth_B	SMARCA4	P51532	6lth_A	ARID1A	F2198S	0.054
TP53	P04637	6xre_M	POLR2A	P24928	6xre_A	TP53	D281Y	0.053
TRIO	O75962	5o33_B	RAC1	P63000	5o33_A	RAC1	Y40S	0.051
WDR5	P61964	6kiw_N	KMT2C	Q8NEZ4	6kiw_K	WDR5	D172A	0.049
VHL	P40337	6i7q_D	EPAS1	Q99814	6i7q_C	VHL	S111N	0.048
VHL	P40337	4wqo_A	CUL2	Q13617	4wqo_D	VHL	L184R	0.047
MET	P08581	7mo8_B	HGF	P14210	7mo8_A	MET	L296P	0.046
VHL	P40337	4ajy_D	ELOC	Q15369	4ajy_B	VHL	E160D	0.046
VHL	P40337	6hr2_B	ELOB	Q15370	6hr2_D	VHL	L188P	0.045
HIF1A	Q16665	5jwp_B	HIF1AN	Q9NWT6	5jwp_A	HIF1AN	L310I	0.044
TSC2	P49815	7dl2_C	TSC1	Q92574	7dl2_D	TSC1	M771V	0.044
VHL	P40337	1lm8_C	HIF1A	Q16665	1lm8_D	VHL	V74D	0.044
VHL	P40337	6i7q_D	EPAS1	Q99814	6i7q_C	VHL	Q96P	0.043
BRD4	O60885	7khh_D	VHL	P40337	7khh_C	VHL	P95Q	0.042
CNOT1	A5YKK6	4cru_A	CNOT9	Q92600	4cru_B	CNOT9	R205H	0.041
DNMT3B	Q9UBC3	6pa7_L	DNMT3A	Q9Y6K1	6pa7_K	DNMT3A	R720P	0.041
BRD4	O60885	7khh_D	VHL	P40337	7khh_C	VHL	L101P	0.04
LATS1	O95835	4zrk_E	NF2	P35240	4zrk_A	NF2	P134H	0.037
VHL	P40337	6i7q_D	EPAS1	Q99814	6i7q_C	VHL	V74D	0.037
BRD4	O60885	5t35_A	VHL	P40337	5t35_D	VHL	S111G	0.036
H3-4	Q16695	7ea8_B	SETD2	Q9BYW2	7ea8_A	SETD2	W1640R	0.035
H3C1	P68431	7ea8_B	SETD2	Q9BYW2	7ea8_A	SETD2	W1640R	0.035
TP53	P04637	6rz3_A	PPP1R13L	Q8WUF5	6rz3_B	TP53	P278A	0.034
BRD4	O60885	7khh_D	VHL	P40337	7khh_C	VHL	Y112D	0.033
TP53	P04637	1kzy_B	TP53BP1	Q12888	1kzy_D	TP53	R175H	0.031
TP53	P04637	2mej_B	BCL2L1	Q07817	2mej_A	TP53	G245S	0.031
VHL	P40337	6gmn_C	ELOC	Q15369	6gmn_K	VHL	V74D	0.031
VHL	P40337	4wqo_A	CUL2	Q13617	4wqo_D	VHL	L188P	0.03
VHL	P40337	1lm8_C	HIF1A	Q16665	1lm8_D	VHL	Q96P	0.029
VHL	P40337	6i7q_D	EPAS1	Q99814	6i7q_C	VHL	S111G	0.028
VHL	P40337	6i7q_D	EPAS1	Q99814	6i7q_C	VHL	V74G	0.028
FLCN	Q8NFG4	6ulg_A	FNIP2	Q9P278	6ulg_I	FNIP2	L1059V	0.027
VHL	P40337	1lm8_C	HIF1A	Q16665	1lm8_D	VHL	N90I	0.027
VHL	P40337	4wqo_A	CUL2	Q13617	4wqo_D	VHL	L178R	0.025
H3-4	Q16695	7ea8_B	SETD2	Q9BYW2	7ea8_A	SETD2	D1665E	0.024
H3C1	P68431	7ea8_B	SETD2	Q9BYW2	7ea8_A	SETD2	D1665E	0.024
VHL	P40337	1lqb_C	HIF1A	Q16665	1lqb_D	VHL	R82P	0.024
VHL	P40337	6i7q_D	EPAS1	Q99814	6i7q_C	VHL	A149D	0.024
H3-4	Q16695	7ea8_B	SETD2	Q9BYW2	7ea8_A	SETD2	I1615T	0.023
H3C1	P68431	7ea8_B	SETD2	Q9BYW2	7ea8_A	SETD2	I1615T	0.023
BRD4	O60885	7khh_D	VHL	P40337	7khh_C	VHL	P86S	0.022
VHL	P40337	6i7q_D	EPAS1	Q99814	6i7q_C	VHL	N90I	0.022
BRD4	O60885	7khh_D	VHL	P40337	7khh_C	VHL	W117C	0.021
BRD4	O60885	7khh_D	VHL	P40337	7khh_C	VHL	W117G	0.021
PIK3R1	P27986	4a55_B	PIK3CA	P42336	4a55_A	PIK3CA	H1047R	0.02
BRD4	O60885	7khh_D	VHL	P40337	7khh_C	VHL	V87L	0.019
MTOR	P42345	5zcs_A	RICTOR	Q6R327	5zcs_E	RICTOR	G407D	0.018
VHL	P40337	1lm8_C	HIF1A	Q16665	1lm8_D	VHL	W117L	0.018
VHL	P40337	6i7q_D	EPAS1	Q99814	6i7q_C	VHL	S65P	0.018
VHL	P40337	1lm8_C	HIF1A	Q16665	1lm8_D	VHL	P86T	0.017
VHL	P40337	6gmn_C	ELOC	Q15369	6gmn_K	VHL	I109N	0.017
VHL	P40337	6i7q_D	EPAS1	Q99814	6i7q_C	VHL	N78S	0.017
VHL	P40337	6i7q_D	EPAS1	Q99814	6i7q_C	VHL	P86T	0.017
VHL	P40337	6i7q_D	EPAS1	Q99814	6i7q_C	VHL	S111I	0.016
VHL	P40337	6i7q_D	EPAS1	Q99814	6i7q_C	VHL	W117C	0.016
VHL	P40337	6i7q_D	EPAS1	Q99814	6i7q_C	VHL	W117G	0.016
VHL	P40337	6i7q_D	EPAS1	Q99814	6i7q_C	VHL	W117L	0.016
BRD4	O60885	7khh_D	VHL	P40337	7khh_C	VHL	W117L	0.015
VHL	P40337	4b9k_F	ELOC	Q15369	4b9k_H	VHL	A149D	0.014
SFPQ	P23246	6wmz_A	NONO	Q15233	6wmz_B	SFPQ	S341Y	0.013
VHL	P40337	1lm8_C	HIF1A	Q16665	1lm8_D	VHL	I151F	0.013
ARID1A	O14497	6lth_B	SMARCD1	Q96GM5	6lth_F	ARID1A	I2275T	0.012
CUL3	Q13618	4apf_B	KLHL11	Q9NVR0	4apf_A	KLHL11	R134H	0.012
TP53	P04637	1kzy_B	TP53BP1	Q12888	1kzy_D	TP53	V173G	0.012
ARID1A	O14497	6lth_B	SMARCA4	P51532	6lth_A	ARID1A	E1647G	0.011
ARNT	P27540	4zpr_A	HIF1A	Q16665	4zpr_B	ARNT	E98Q	0.011
PIK3R1	P27986	4l23_B	PIK3CA	P42336	4l23_A	PIK3CA	H1048R	0.011
VHL	P40337	6gmx_C	ELOC	Q15369	6gmx_B	VHL	V130D	0.011
VHL	P40337	6i7q_D	EPAS1	Q99814	6i7q_C	VHL	I151F	0.011
VHL	P40337	1lm8_C	HIF1A	Q16665	1lm8_D	VHL	W117R	0.01
VHL	P40337	6r7f_I	CUL2	Q13617	6r7f_L	VHL	L163H	0.01
TP53	P04637	1kzy_B	TP53BP1	Q12888	1kzy_D	TP53	S241F	0.009
VHL	P40337	4ajy_D	ELOC	Q15369	4ajy_B	VHL	R167Q	0.009
VHL	P40337	6gmn_C	ELOC	Q15369	6gmn_K	VHL	L101P	0.009
ARID1A	O14497	6lth_B	SMARCC2	Q8TAQ2	6lth_E	ARID1A	P1643L	0.008
VHL	P40337	1lm8_C	HIF1A	Q16665	1lm8_D	VHL	S80I	0.007
VHL	P40337	1lm8_C	HIF1A	Q16665	1lm8_D	VHL	W117C	0.007
VHL	P40337	1lm8_C	HIF1A	Q16665	1lm8_D	VHL	W117G	0.007
RB1	P06400	1o9k_D	E2F1	Q01094	1o9k_J	RB1	V654M	0.006
VHL	P40337	1lm8_C	HIF1A	Q16665	1lm8_D	VHL	S80N	0.006
VHL	P40337	4ajy_D	ELOC	Q15369	4ajy_B	VHL	R167L	0.006
VHL	P40337	6gmn_C	ELOC	Q15369	6gmn_K	VHL	I109S	0.006
H3-4	Q16695	7ea8_B	SETD2	Q9BYW2	7ea8_A	SETD2	C1499Y	0.005
H3C1	P68431	7ea8_B	SETD2	Q9BYW2	7ea8_A	SETD2	C1499Y	0.005
SPOP	O43791	4eoz_B	CUL3	Q13618	4eoz_D	CUL3	N48Y	0.005
TP53	P04637	6xre_M	POLR2A	P24928	6xre_A	POLR2A	R291W	0.005
TP53	P04637	6xre_M	POLR2A	P24928	6xre_A	TP53	Q136L	0.005
VHL	P40337	1lm8_C	HIF1A	Q16665	1lm8_D	VHL	A149D	0.005
MTOR	P42345	5wbu_A	AKT1S1	Q96B36	5wbu_D	MTOR	E2033V	0.004
ARID1A	O14497	6lth_B	SMARCD1	Q96GM5	6lth_F	ARID1A	E1647G	0.003
H3-4	Q16695	7ea8_B	SETD2	Q9BYW2	7ea8_A	SETD2	F1650S	0.003
H3C1	P68431	7ea8_B	SETD2	Q9BYW2	7ea8_A	SETD2	F1650S	0.003
TP53	P04637	1kzy_B	TP53BP1	Q12888	1kzy_D	TP53	V173M	0.003
VHL	P40337	1lm8_C	HIF1A	Q16665	1lm8_D	VHL	P86S	0.003
VHL	P40337	6gmn_C	ELOC	Q15369	6gmn_K	VHL	H110Y	0.003
VHL	P40337	6i7q_D	EPAS1	Q99814	6i7q_C	VHL	N78Y	0.003
VHL	P40337	6i7q_D	EPAS1	Q99814	6i7q_C	VHL	P86L	0.003
ARID1A	O14497	6lth_B	SMARCD1	Q96GM5	6lth_F	ARID1A	F2198S	0.002
ERCC2	P18074	6o9m_A	GTF2H1	P32780	6o9m_B	ERCC2	H613L	0.002
VHL	P40337	4ajy_D	ELOC	Q15369	4ajy_B	VHL	L128H	0.002
VHL	P40337	4ajy_D	ELOC	Q15369	4ajy_B	VHL	N150K	0.002
VHL	P40337	6gmx_C	ELOC	Q15369	6gmx_B	VHL	V130F	0.002
BRD4	O60885	7khh_D	VHL	P40337	7khh_C	VHL	D121G	0.001
BRD4	O60885	7khh_D	VHL	P40337	7khh_C	VHL	D121V	0.001
BRD4	O60885	7khh_D	VHL	P40337	7khh_C	VHL	D121Y	0.001
CUL3	Q13618	4hxi_B	KLHL3	Q9UH77	4hxi_A	CUL3	N48Y	0.001
PIK3R1	P27986	4l23_B	PIK3CA	P42336	4l23_A	PIK3CA	E1032D	0.001
ARID1A	O14497	6lth_B	SMARCC2	Q8TAQ2	6lth_E	SMARCC2	F906L	0
BRD4	O60885	7khh_D	VHL	P40337	7khh_C	VHL	H110Y	0
BRD4	O60885	7khh_D	VHL	P40337	7khh_C	VHL	Y112C	0
CUL3	Q13618	4ap2_B	KLHL11	Q9NVR0	4ap2_A	CUL3	N48Y	0
CUL3	Q13618	5nlb_B	KEAP1	Q14145	5nlb_A	CUL3	N48Y	0
ERCC2	P18074	5iy9_V	GTF2H2	Q13888	5iy9_W	ERCC2	G615W	0
H3-4	Q16695	7ea8_B	SETD2	Q9BYW2	7ea8_A	SETD2	Y1605C	0
H3C1	P68431	7ea8_B	SETD2	Q9BYW2	7ea8_A	SETD2	Y1605C	0
MET	P08581	4o3t_B	HGF	P14210	4o3t_A	HGF	G667A	0
MTOR	P42345	5h64_A	RPTOR	Q8N122	5h64_B	RPTOR	R404L	0
PDHB	P11177	3exf_H	PDHA1	P08559	3exf_G	PDHA1	L114V	0
SYNE2	Q8WXH0	4dxs_B	SUN2	Q9UH99	4dxs_A	SUN2	E702K	0
TP53	P04637	1kzy_B	TP53BP1	Q12888	1kzy_D	TP53	S241Y	0
TP53	P04637	2mej_B	BCL2L1	Q07817	2mej_A	BCL2L1	L99M	0
TSC2	P49815	7dl2_B	TSC1	Q92574	7dl2_D	TSC2	P436Q	0
VHL	P40337	4wqo_A	CUL2	Q13617	4wqo_D	VHL	L178M	0
VHL	P40337	6gmx_C	ELOC	Q15369	6gmx_B	VHL	V130L	0
VHL	P40337	6i7q_D	EPAS1	Q99814	6i7q_C	VHL	P86S	0
VHL	P40337	6i7r_D	EPAS1	Q99814	6i7r_C	VHL	S80I	0
VHL	P40337	6r6h_L	ELOB	Q15370	6r6h_I	VHL	L158P	0
VHL	P40337	6r6h_L	ELOB	Q15370	6r6h_I	VHL	L158Q	0
VHL	P40337	6r6h_L	ELOB	Q15370	6r6h_I	VHL	L158V	0
VHL	P40337	6r6h_L	ELOB	Q15370	6r6h_I	VHL	V155L	0
VHL	P40337	6r6h_L	ELOB	Q15370	6r6h_I	VHL	V155M	0
VHL	P40337	6r7f_I	ELOC	Q15369	6r7f_K	VHL	E189Q	0
RB1	P06400	1o9k_A	E2F1	Q01094	1o9k_I	RB1	I470M	-0.001
SOCS2	O14508	2c9w_A	ELOC	Q15369	2c9w_C	ELOC	A96S	-0.001
TP53	P04637	1ycs_A	TP53BP2	Q13625	1ycs_B	TP53	M237I	-0.001
TP53	P04637	2mej_B	BCL2L1	Q07817	2mej_A	BCL2L1	G148V	-0.001
TP53	P04637	2mej_B	BCL2L1	Q07817	2mej_A	TP53	C238S	-0.001
ERCC2	P18074	6o9l_V	GTF2H1	P32780	6o9l_W	ERCC2	F93L	-0.002
SOCS4	Q8WXH5	2izv_A	ELOC	Q15369	2izv_C	ELOC	A96S	-0.002
TP53	P04637	1ycs_A	TP53BP2	Q13625	1ycs_B	TP53	C238S	-0.002
VHL	P40337	4ajy_D	ELOC	Q15369	4ajy_B	ELOC	A96S	-0.002
VHL	P40337	6i7r_D	EPAS1	Q99814	6i7r_C	VHL	S80N	-0.002
BRD4	O60885	7khh_D	VHL	P40337	7khh_C	VHL	H125L	-0.003
VHL	P40337	1lm8_C	HIF1A	Q16665	1lm8_D	VHL	S80R	-0.003
VHL	P40337	4ajy_D	ELOC	Q15369	4ajy_B	VHL	I151S	-0.003
VHL	P40337	4ajy_D	ELOC	Q15369	4ajy_B	VHL	L128I	-0.003
VHL	P40337	6i7q_D	EPAS1	Q99814	6i7q_C	VHL	W117R	-0.003
KEAP1	Q14145	6w66_C	FBXL17	Q9UF56	6w66_B	FBXL17	L599S	-0.004
TP53	P04637	1kzy_B	TP53BP1	Q12888	1kzy_D	TP53	C242F	-0.004
VHL	P40337	1lm8_C	HIF1A	Q16665	1lm8_D	VHL	S65P	-0.004
VHL	P40337	4ajy_D	ELOC	Q15369	4ajy_B	VHL	I151F	-0.004
VHL	P40337	4ajy_D	ELOC	Q15369	4ajy_B	VHL	I151N	-0.004
VHL	P40337	6gmn_C	ELOC	Q15369	6gmn_K	VHL	H110P	-0.004
ARID1A	O14497	6lth_B	SMARCA4	P51532	6lth_A	ARID1A	L2064P	-0.005
MTOR	P42345	6sb0_B	RPTOR	Q8N122	6sb0_F	RPTOR	Q380P	-0.005
TP53	P04637	1kzy_B	TP53BP1	Q12888	1kzy_D	TP53	P250L	-0.005
TP53	P04637	1kzy_B	TP53BP1	Q12888	1kzy_D	TP53	S241C	-0.005
VHL	P40337	1lm8_C	HIF1A	Q16665	1lm8_D	VHL	S111N	-0.005
VHL	P40337	4ajy_D	ELOC	Q15369	4ajy_B	VHL	D126E	-0.005
ARNT	P27540	4zpr_A	HIF1A	Q16665	4zpr_B	ARNT	R102W	-0.006
BRD4	O60885	7khh_D	VHL	P40337	7khh_C	VHL	H110P	-0.006
VHL	P40337	6gmn_C	ELOC	Q15369	6gmn_K	VHL	V74G	-0.006
FLCN	Q8NFG4	6ulg_A	RRAGC	Q9HB90	6ulg_H	RRAGC	V264I	-0.007
MAX	P61244	1nlw_H	MXD1	Q05195	1nlw_G	MXD1	K80R	-0.007
MET	P08581	7mo8_B	HGF	P14210	7mo8_A	HGF	R220Q	-0.007
VHL	P40337	1lm8_C	HIF1A	Q16665	1lm8_D	VHL	V74G	-0.007
VHL	P40337	4ajy_D	ELOC	Q15369	4ajy_B	VHL	I151T	-0.007
VHL	P40337	1lm8_C	HIF1A	Q16665	1lm8_D	VHL	P86L	-0.008
VHL	P40337	4ajy_D	ELOC	Q15369	4ajy_B	VHL	N131Y	-0.008
TP53	P04637	1kzy_B	TP53BP1	Q12888	1kzy_D	TP53	M246I	-0.009
VHL	P40337	4ajy_D	ELOC	Q15369	4ajy_B	VHL	D187Y	-0.009
VHL	P40337	4ajy_D	ELOC	Q15369	4ajy_B	VHL	N131K	-0.009
VHL	P40337	4ajy_D	ELOC	Q15369	4ajy_B	VHL	S168C	-0.009
BRD4	O60885	7khh_D	VHL	P40337	7khh_C	VHL	N90I	-0.01
TP53	P04637	1ycs_A	TP53BP2	Q13625	1ycs_B	TP53	P250L	-0.01
VHL	P40337	4ajy_D	ELOC	Q15369	4ajy_B	VHL	D121Y	-0.01
VHL	P40337	4b9k_F	ELOC	Q15369	4b9k_H	VHL	A149P	-0.011
VHL	P40337	6i7q_D	EPAS1	Q99814	6i7q_C	VHL	I151S	-0.011
ELOC	Q15369	3zkj_B	ASB9	Q96DX5	3zkj_A	ELOC	A96S	-0.012
VHL	P40337	6r7f_I	CUL2	Q13617	6r7f_L	VHL	L163P	-0.012
VHL	P40337	4ajy_D	ELOC	Q15369	4ajy_B	VHL	S80I	-0.013
ERCC2	P18074	6ro4_E	ERCC3	P19447	6ro4_C	ERCC3	F596L	-0.014
VHL	P40337	1lm8_C	HIF1A	Q16665	1lm8_D	VHL	I151S	-0.014
VHL	P40337	1lm8_C	HIF1A	Q16665	1lm8_D	VHL	I151T	-0.014
MET	P08581	4k3j_B	HGF	P14210	4k3j_A	HGF	R708Q	-0.016
VHL	P40337	6i7q_D	EPAS1	Q99814	6i7q_C	VHL	A149P	-0.016
VHL	P40337	6i7q_D	EPAS1	Q99814	6i7q_C	VHL	I151N	-0.016
BRD4	O60885	5t35_A	VHL	P40337	5t35_D	VHL	S111N	-0.017
TP53	P04637	2mej_B	BCL2L1	Q07817	2mej_A	TP53	P278S	-0.018
VHL	P40337	1lm8_C	HIF1A	Q16665	1lm8_D	VHL	A149P	-0.019
VHL	P40337	1lm8_C	HIF1A	Q16665	1lm8_D	VHL	I151N	-0.019
BRD4	O60885	7khh_D	VHL	P40337	7khh_C	VHL	V87G	-0.02
VHL	P40337	4ajy_D	ELOC	Q15369	4ajy_B	VHL	R167W	-0.02
VHL	P40337	6i7q_D	EPAS1	Q99814	6i7q_C	VHL	I151T	-0.02
H3-4	Q16695	7ea8_B	SETD2	Q9BYW2	7ea8_A	SETD2	M1627R	-0.021
H3C1	P68431	7ea8_B	SETD2	Q9BYW2	7ea8_A	SETD2	M1627R	-0.021
VHL	P40337	6i7q_D	EPAS1	Q99814	6i7q_C	VHL	N78K	-0.021
MTOR	P42345	6sb0_B	RPTOR	Q8N122	6sb0_F	RPTOR	V76L	-0.024
VHL	P40337	4w9h_F	ELOC	Q15369	4w9h_E	VHL	T133P	-0.024
TP53	P04637	2mej_B	BCL2L1	Q07817	2mej_A	TP53	P278A	-0.025
TP53	P04637	1ycs_A	TP53BP2	Q13625	1ycs_B	TP53	G245S	-0.026
VHL	P40337	4ajy_D	ELOC	Q15369	4ajy_B	VHL	R182G	-0.026
PIK3R1	P27986	4a55_B	PIK3CA	P42336	4a55_A	PIK3CA	H1047L	-0.027
VHL	P40337	6i7q_D	EPAS1	Q99814	6i7q_C	VHL	N150K	-0.027
VHL	P40337	1lm8_C	HIF1A	Q16665	1lm8_D	VHL	S111I	-0.028
TP53	P04637	1ycs_A	TP53BP2	Q13625	1ycs_B	TP53	M246I	-0.029
VHL	P40337	4ajy_D	ELOC	Q15369	4ajy_B	VHL	R167G	-0.029
VHL	P40337	4ajy_D	ELOC	Q15369	4ajy_B	VHL	V170D	-0.03
VHL	P40337	1lm8_C	HIF1A	Q16665	1lm8_D	VHL	N150K	-0.033
SPTBN4	Q9H254	6m3r_B	ANK3	Q12955	6m3r_A	SPTBN4	E1796K	-0.034
VHL	P40337	4ajy_D	ELOC	Q15369	4ajy_B	VHL	L128P	-0.035
VHL	P40337	4ajy_D	ELOC	Q15369	4ajy_B	VHL	D121G	-0.036
PIK3R1	P27986	4jps_B	PIK3CA	P42336	4jps_A	PIK3CA	S72G	-0.037
SMARCB1	Q12824	5gjk_B	SMARCC2	Q8TAQ2	5gjk_A	SMARCC2	N451I	-0.037
H3-4	Q16695	7ea8_B	SETD2	Q9BYW2	7ea8_A	SETD2	E1528D	-0.04
H3C1	P68431	7ea8_B	SETD2	Q9BYW2	7ea8_A	SETD2	E1528D	-0.04
TP53	P04637	2mej_B	BCL2L1	Q07817	2mej_A	TP53	D281Y	-0.04
BRD4	O60885	5t35_A	VHL	P40337	5t35_D	VHL	S111I	-0.041
ELOC	Q15369	4ajy_B	ELOB	Q15370	4ajy_A	ELOC	A96S	-0.051
KEAP1	Q14145	3wn7_A	NFE2L2	Q16236	3wn7_B	NFE2L2	R34G	-0.051
VHL	P40337	6i7r_D	EPAS1	Q99814	6i7r_C	VHL	S80R	-0.051
VHL	P40337	4ajy_D	ELOC	Q15369	4ajy_B	VHL	N78Y	-0.054
VHL	P40337	4ajy_D	ELOC	Q15369	4ajy_B	VHL	D121V	-0.056
VHL	P40337	4ajy_D	ELOC	Q15369	4ajy_B	VHL	S80N	-0.056
TP53	P04637	6xre_M	POLR2A	P24928	6xre_A	TP53	R282W	-0.057
FLCN	Q8NFG4	6ulg_A	FNIP2	Q9P278	6ulg_I	FNIP2	L1073R	-0.058
VHL	P40337	1lm8_C	HIF1A	Q16665	1lm8_D	VHL	S65W	-0.059
BRD4	O60885	7khh_D	VHL	P40337	7khh_C	VHL	W117R	-0.093
TP53	P04637	6rz3_A	PPP1R13L	Q8WUF5	6rz3_B	TP53	P278S	-0.112
VHL	P40337	4ajy_D	ELOC	Q15369	4ajy_B	VHL	N78K	-0.117
VHL	P40337	4ajy_D	ELOC	Q15369	4ajy_B	VHL	S80R	-0.147
VHL	P40337	6r6h_L	ELOB	Q15370	6r6h_I	VHL	L158R	-0.152
BRD4	O60885	5t35_A	VHL	P40337	5t35_D	VHL	S111R	-0.221
MTOR	P42345	5h64_A	RPTOR	Q8N122	5h64_E	RPTOR	V492F	-0.268
NF2	P35240	4zri_A	LATS2	Q9NRM7	4zri_C	NF2	P134H	-0.274
TP53	P04637	1ycs_A	TP53BP2	Q13625	1ycs_B	TP53	D281Y	-0.275
H3-4	Q16695	7ea8_B	SETD2	Q9BYW2	7ea8_A	SETD2	W1640C	-0.284
H3C1	P68431	7ea8_B	SETD2	Q9BYW2	7ea8_A	SETD2	W1640C	-0.284
SFPQ	P23246	5wpa_A	PSPC1	Q8WXF1	5wpa_B	SFPQ	S341Y	-0.325
TP53	P04637	2mej_B	BCL2L1	Q07817	2mej_A	TP53	R175H	-0.483
TP53	P04637	1ycs_A	TP53BP2	Q13625	1ycs_B	TP53	C275Y	-0.542
